# Supplementary material for: Mechanism of Pasteurella multocida Lysis by Virulent Phage vB_PmuP_Pa7: Insights from a Strand-Specific Transcriptome Analysis
Source: Microorganisms. 2026 Jul 20;14(7):1582. doi: 10.3390/microorganisms14071582 (PMC13414389; doi:10.3390/microorganisms14071582)
Supplement: Supplementary file 1 [file microorganisms-14-01582-s001.zip › Table S1.xlsx]

## Sheet: Sheet1
Table S1. Statistical table of quality control data
Sample_ID	Raw_Reads	Clean_Reads	Error%	Q20%	Q30%	GC%
min0-1	22760012	15909892	0.0242	98.45	94.77	44.05
min0-2	24903708	17232560	0.0243	98.43	94.72	44.74
min0-3	25567232	17172636	0.0244	98.38	94.59	44.32
min20-1	27167504	19345474	0.0242	98.45	94.78	43.54
min20-2	22118752	14846762	0.0243	98.43	94.73	43.66
min20-3	25332746	16579780	0.0243	98.42	94.7	43.46
min30-1	26324772	17275688	0.0243	98.4	94.66	42.95
min30-2	32845988	14549378	0.0253	98.04	93.75	44.66
min30-3	31780220	14827486	0.025	98.13	94.02	44.71
min120-1	36004834	16555918	0.025	98.11	93.99	44.85
min120-2	29139836	13298820	0.0252	98.05	93.82	45.12
min120-3	33518060	14619332	0.0246	98.26	94.4	45.19
