# Supplementary material for: Mechanism of Pasteurella multocida Lysis by Virulent Phage vB_PmuP_Pa7: Insights from a Strand-Specific Transcriptome Analysis
Source: Microorganisms. 2026 Jul 20;14(7):1582. doi: 10.3390/microorganisms14071582 (PMC13414389; doi:10.3390/microorganisms14071582)
Supplement: Supplementary file 1 [file microorganisms-14-01582-s001.zip › Table S2.xlsx]

## Sheet: Sheet1
Table S2. Statistical table of comparison results
Sample_ID	Clean-reads	Mapped-reads	Mapped rate
min0-1	15909892	9509974	0.5977
min0-2	17232560	10740120	0.6232
min0-3	17172636	10888714	0.6341
min20-1	19345474	11808244	0.6104
min20-2	14846762	9062884	0.6104
min20-3	16579780	10133074	0.6112
min30-1	17275688	9690562	0.5609
min30-2	14549378	8135068	0.5591
min30-3	14827486	8618170	0.5812
min120-1	16555918	5909708	0.357
min120-2	13298820	4644698	0.3493
min120-3	14619332	5197792	0.3555
