# Supplementary material for: Mechanism of Pasteurella multocida Lysis by Virulent Phage vB_PmuP_Pa7: Insights from a Strand-Specific Transcriptome Analysis
Source: Microorganisms. 2026 Jul 20;14(7):1582. doi: 10.3390/microorganisms14071582 (PMC13414389; doi:10.3390/microorganisms14071582)
Supplement: Supplementary file 1 [file microorganisms-14-01582-s001.zip › Table S3.xlsx]

## Sheet: Sheet1
Table S3. Differentially expressed genes (DEGs) at each infection stage compared with the control group
GeneID	logFC	pvalue	qvalue	function	type
DR93_RS00530	1.16361	8.88629e-06	0.000111934	hypothetical protein	Up	min20_vs_min0
DR93_RS00535	1.16586	8.27417e-06	0.000104875	hypothetical protein
DR93_RS00545	1.07707	4.10354e-05	0.000462332	ABC transporter permease
DR93_RS00550	1.40465	1.45066e-07	2.77542e-06	ABC transporter ATP-binding protein
DR93_RS01060	1.06134	0.000104568	0.0010003	xylF; D-xylose ABC transporter substrate-binding protein
DR93_RS01080	2.86367	1.88909e-24	5.47297e-22	carbohydrate kinase family protein
DR93_RS01085	2.61228	5.22397e-21	7.06281e-19	ketose 1,6-bisphosphate aldolase
DR93_RS01090	2.6078	6.03494e-21	7.64929e-19	D-lyxose/D-mannose family sugar isomerase
DR93_RS01095	2.55559	2.78241e-20	3.13485e-18	mak; fructokinase
DR93_RS01105	3.52773	3.37514e-34	2.74134e-31	ABC transporter substrate-binding protein
DR93_RS01110	3.58996	3.90131e-35	7.91187e-32	ribose ABC transporter permease
DR93_RS01115	3.52669	4.05523e-34	2.74134e-31	sugar ABC transporter ATP-binding protein
DR93_RS01205	1.04318	6.05038e-05	0.00063576	rpmJ; 50S ribosomal protein L36
DR93_RS01210	1.09734	2.31821e-05	0.000265612	secY; preprotein translocase subunit SecY
DR93_RS01265	2.31268	3.18511e-17	2.58376e-15	rpsQ; 30S ribosomal protein S17
DR93_RS01270	2.26773	1.07162e-16	7.49397e-15	rpmC; 50S ribosomal protein L29
DR93_RS01275	2.22641	3.19227e-16	2.10184e-14	rplP; 50S ribosomal protein L16
DR93_RS01280	2.128	4.50323e-15	2.22745e-13	rpsC; 30S ribosomal protein S3
DR93_RS01285	1.99193	1.61747e-13	6.56045e-12	rplV; 50S ribosomal protein L22
DR93_RS01290	1.93405	7.14081e-13	2.68177e-11	rpsS; 30S ribosomal protein S19
DR93_RS01295	1.75983	4.50779e-11	1.36445e-09	rplB; 50S ribosomal protein L2
DR93_RS01300	1.5993	1.72854e-09	4.27497e-08	rplW; 50S ribosomal protein L23
DR93_RS01305	1.46701	2.74098e-08	5.85127e-07	rplD; 50S ribosomal protein L4
DR93_RS01310	1.33973	3.48131e-07	6.30366e-06	rplC; 50S ribosomal protein L3
DR93_RS01315	1.2313	2.58037e-06	3.65943e-05	rpsJ; 30S ribosomal protein S10
DR93_RS10770	1.20446	6.62694e-06	8.72691e-05	hypothetical protein
DR93_RS01335	1.07252	3.92902e-05	0.000445143	tnaA; tryptophanase
DR93_RS01345	1.17911	5.95266e-06	7.94211e-05	oadA; sodium-extruding oxaloacetate decarboxylase subunit alpha
DR93_RS01350	1.00594	9.5345e-05	0.000934105	sodium ion-translocating decarboxylase subunit beta
DR93_RS01550	2.21697	6.02728e-16	3.70404e-14	NAD(P)/FAD-dependent oxidoreductase
DR93_RS01555	1.57649	6.11893e-09	1.41014e-07	DUF5368 domain-containing protein
DR93_RS01830	1.10679	0.000547269	0.00413169	TRAP transporter substrate-binding protein
DR93_RS01890	1.85329	4.32926e-12	1.46329e-10	pckA; phosphoenolpyruvate carboxykinase (ATP)
DR93_RS02095	1.1278	1.8466e-05	0.000213995	TAXI family TRAP transporter solute-binding subunit
DR93_RS02325	1.42004	7.40669e-08	1.53257e-06	ilvA; threonine ammonia-lyase, biosynthetic
DR93_RS02330	1.24107	2.2558e-06	3.22166e-05	ilvD; dihydroxy-acid dehydratase
DR93_RS02335	1.1431	1.41262e-05	0.000166558	aspartate/glutamate racemase family protein
DR93_RS02340	1.03748	0.000101601	0.000981176	ilvM; acetolactate synthase 2 small subunit
DR93_RS02405	1.16288	7.55638e-06	9.8233e-05	substrate-binding domain-containing protein
DR93_RS02410	1.2663	1.32914e-06	2.05764e-05	ABC transporter permease
DR93_RS02420	2.00761	9.89854e-14	4.27111e-12	TRAP transporter substrate-binding protein
DR93_RS02425	2.00315	1.17043e-13	4.94505e-12	TRAP transporter large permease subunit
DR93_RS02430	2.12611	7.09085e-15	3.42387e-13	TRAP transporter small permease
DR93_RS02435	2.05642	3.40828e-14	1.50261e-12	YhcH/YjgK/YiaL family protein
DR93_RS02440	1.60161	1.69364e-09	4.24037e-08	yiaK; 3-dehydro-L-gulonate 2-dehydrogenase
DR93_RS02455	1.88485	2.87869e-12	9.8949e-11	MHS family MFS transporter
DR93_RS02460	1.67586	4.30503e-10	1.13384e-08	thiE; thiamine phosphate synthase
DR93_RS02465	1.80001	2.29902e-11	7.17295e-10	thiD; bifunctional hydroxymethylpyrimidine kinase/phosphomethylpyrimidine kinase
DR93_RS02470	1.59319	3.97588e-09	9.37567e-08	thiM; hydroxyethylthiazole kinase
DR93_RS02475	1.61685	1.33789e-09	3.39154e-08	ABC transporter substrate-binding protein
DR93_RS02480	1.32055	6.99767e-07	1.20265e-05	tenA; thiaminase II
DR93_RS02485	1.27746	1.74284e-06	2.57992e-05	ABC transporter permease
DR93_RS02810	1.77357	3.68122e-11	1.13114e-09	sugar ABC transporter substrate-binding protein
DR93_RS03040	1.02363	7.36004e-05	0.000761539	HU family DNA-binding protein
DR93_RS03165	1.25059	1.5624e-06	2.34707e-05	nanA; N-acetylneuraminate lyase
DR93_RS03170	1.03261	6.28887e-05	0.000654042	MurR/RpiR family transcriptional regulator
DR93_RS03175	1.05048	4.7007e-05	0.000515298	YhcH/YjgK/YiaL family protein
DR93_RS03180	1.07517	3.13155e-05	0.000356786	N-acetylmannosamine kinase
DR93_RS03185	1.01554	7.86649e-05	0.00080167	N-acetylmannosamine-6-phosphate 2-epimerase
DR93_RS03195	2.26154	1.02823e-16	7.44732e-15	sialic acid TRAP transporter substrate-binding protein SiaP
DR93_RS03200	1.6223	8.96321e-10	2.30094e-08	TRAP transporter large permease subunit
DR93_RS03205	2.3476	9.67686e-18	8.91955e-16	N-acetylneuraminate epimerase
DR93_RS03675	1.33725	4.20002e-07	7.47162e-06	DUF5339 domain-containing protein
DR93_RS03695	1.39703	1.74206e-07	3.2712e-06	heavy-metal-associated domain-containing protein
DR93_RS03700	1.47202	7.48148e-08	1.53257e-06	mercuric transporter MerT
DR93_RS03705	1.18339	5.94628e-06	7.94211e-05	transglutaminase family protein
DR93_RS03795	1.59434	5.22e-09	1.2168e-07	class I SAM-dependent methyltransferase
DR93_RS03800	1.85006	8.09047e-12	2.60436e-10	ushA; bifunctional UDP-sugar hydrolase/5'-nucleotidase UshA
DR93_RS04225	1.10553	1.92762e-05	0.000222114	aspA; aspartate ammonia-lyase
DR93_RS04385	1.02487	8.8729e-05	0.000877768	porin
DR93_RS04415	2.00107	1.243e-13	5.14449e-12	5'-nucleotidase, lipoprotein e(P4) family
DR93_RS04555	2.73963	1.06257e-22	2.15489e-20	mglC; galactose/methyl galactoside ABC transporter permease MglC
DR93_RS04560	2.92393	2.85894e-25	9.6632e-23	mglA; galactose/methyl galactoside ABC transporter ATP-binding protein MglA
DR93_RS04565	2.76316	3.82071e-23	8.60932e-21	mglB; galactose/glucose ABC transporter substrate-binding protein MglB
DR93_RS04575	1.52667	8.38922e-09	1.89037e-07	galT; galactose-1-phosphate uridylyltransferase
DR93_RS04580	1.60025	1.78117e-09	4.35206e-08	galK; galactokinase
DR93_RS04585	1.32654	4.33808e-07	7.65011e-06	galM; galactose-1-epimerase
DR93_RS04765	1.70457	2.09707e-10	5.90675e-09	MipA/OmpV family protein
DR93_RS04770	1.26969	1.46133e-06	2.21162e-05	efflux RND transporter periplasmic adaptor subunit
DR93_RS04775	1.1467	1.23023e-05	0.000147627	MacB family efflux pump subunit
DR93_RS05015	1.04317	5.29802e-05	0.000565494	ABC transporter substrate-binding protein
DR93_RS05020	1.28371	8.9759e-07	1.44469e-05	ABC transporter substrate-binding protein
DR93_RS05025	1.13573	1.17508e-05	0.000142698	ABC transporter substrate-binding protein
DR93_RS05150	1.80445	1.81622e-11	5.75514e-10	fbp; class 1 fructose-bisphosphatase
DR93_RS05195	1.42005	1.06979e-07	2.10634e-06	msrB; peptide-methionine (R)-S-oxide reductase MsrB
DR93_RS05625	1.26129	1.86856e-06	2.74598e-05	saccharopine dehydrogenase family protein
DR93_RS05705	1.29834	7.18167e-07	1.2239e-05	porin
DR93_RS05710	1.24197	2.22911e-06	3.20612e-05	porin
DR93_RS05910	1.18131	1.13868e-05	0.000139111	phoR; phosphate regulon sensor histidine kinase PhoR
DR93_RS05925	1.17965	0.000340786	0.00276446	pstA; phosphate ABC transporter permease PstA
DR93_RS06025	1.18536	5.9952e-06	7.94658e-05	pepE; dipeptidase PepE
DR93_RS06195	1.40823	1.01073e-07	2.02947e-06	cspD; cold shock domain-containing protein CspD
DR93_RS06365	1.32563	4.49677e-07	7.8616e-06	rplM; 50S ribosomal protein L13
DR93_RS06370	1.35937	2.3298e-07	4.2953e-06	rpsI; 30S ribosomal protein S9
DR93_RS06720	1.91756	1.43437e-12	5.2889e-11	putA; bifunctional proline dehydrogenase/L-glutamate gamma-semialdehyde dehydrogenase PutA
DR93_RS06780	1.02188	8.31198e-05	0.00083449	rpmI; 50S ribosomal protein L35
DR93_RS06785	1.00655	0.000102579	0.000985927	rplT; 50S ribosomal protein L20
DR93_RS07335	2.21871	5.05418e-16	3.20308e-14	exo-alpha-sialidase
DR93_RS07490	2.61096	9.93145e-21	1.18476e-18	acs; acetate--CoA ligase
DR93_RS07600	1.1404	1.54376e-05	0.000180968	sodium-dependent transporter
DR93_RS07900	1.06125	4.3425e-05	0.000481235	glycosyltransferase
DR93_RS07905	1.29956	8.97305e-07	1.44469e-05	nucleotide sugar dehydrogenase
DR93_RS08095	1.77101	4.60106e-11	1.3722e-09	tyrosine phenol-lyase
DR93_RS08255	1.01125	9.75526e-05	0.000951137	pilus assembly protein
DR93_RS08315	1.86477	4.9015e-12	1.62955e-10	Flp family type IVb pilin
DR93_RS08770	2.10547	1.3237e-14	5.96548e-13	TRAP transporter substrate-binding protein
DR93_RS08775	2.3229	9.86212e-16	5.55566e-14	TRAP transporter small permease
DR93_RS08780	2.88881	8.60923e-24	2.18244e-21	dctM; C4-dicarboxylate TRAP transporter large permease protein DctM
DR93_RS09095	1.75821	1.38069e-10	3.94371e-09	DoxX family protein
DR93_RS09100	1.30247	3.15668e-06	4.44565e-05	hypothetical protein
DR93_RS09375	1.05868	5.91494e-05	0.000624765	YtfJ family protein
DR93_RS09510	1.45687	4.04312e-08	8.54109e-07	carbon starvation protein A
DR93_RS10010	1.25909	1.74837e-05	0.000203776	MBL fold metallo-hydrolase
DR93_RS10020	1.0666	5.02431e-05	0.000545198	HAAAP family serine/threonine permease
DR93_RS10225	1.52748	7.69133e-09	1.75259e-07	NADP-dependent malic enzyme
DR93_RS10235	1.66158	4.29963e-10	1.13384e-08	cpdB; 2',3'-cyclic-nucleotide 2'-phosphodiesterase
DR93_RS00310	-1.22647	9.04053e-06	0.000113174	pyrG; CTP synthase (glutamine hydrolyzing)	Down
DR93_RS00450	-1.07839	9.96437e-05	0.000966878	rfaC; lipopolysaccharide heptosyltransferase RfaC
DR93_RS00700	-1.06459	0.000127808	0.00118354	torA; trimethylamine-N-oxide reductase TorA
DR93_RS00705	-1.13327	6.18811e-05	0.000646881	torC; pentaheme c-type cytochrome TorC
DR93_RS00710	-1.56728	8.77116e-07	1.43451e-05	nitrate/trimethylamine N-oxide reductase NapE/TorE
DR93_RS00715	-1.28258	3.38702e-06	4.73716e-05	BCCT family transporter
DR93_RS00850	-2.77968	4.14122e-22	6.99866e-20	napF; ferredoxin-type protein NapF
DR93_RS00855	-2.61834	5.09838e-20	5.44185e-18	dmsD; Tat proofreading chaperone DmsD
DR93_RS00860	-2.24719	1.71772e-15	9.16719e-14	dimethyl sulfoxide reductase anchor subunit
DR93_RS00865	-2.40902	2.26068e-17	1.91028e-15	dmsB; dimethylsulfoxide reductase subunit B
DR93_RS00870	-1.95317	2.66319e-12	9.31199e-11	molybdopterin-dependent oxidoreductase
DR93_RS00895	-1.08085	7.95697e-05	0.000806837	hslU; HslU--HslV peptidase ATPase subunit
DR93_RS01030	-1.00811	0.000326387	0.00267981	bifunctional 4-hydroxy-2-oxoglutarate aldolase/2-dehydro-3-deoxy-phosphogluconate aldolase
DR93_RS01585	-1.2507	1.31111e-05	0.000155494	mioC; FMN-binding protein MioC
DR93_RS01745	-1.06093	0.000139919	0.00127818	hypothetical protein
DR93_RS02055	-1.25568	5.78653e-06	7.82339e-05	YadA-like family protein
DR93_RS02190	-1.11678	0.000110298	0.00104039	nitrate reductase cytochrome c-type subunit
DR93_RS02220	-1.98716	8.03923e-06	0.000103187	PIN domain-containing protein
DR93_RS02225	-1.57837	2.24722e-08	4.84827e-07	NUDIX hydrolase
DR93_RS02230	-1.28238	4.26246e-06	5.92074e-05	rRNA large subunit pseudouridine synthase E
DR93_RS02350	-1.13605	4.22834e-05	0.000472875	Cof-type HAD-IIB family hydrolase
DR93_RS02355	-1.79905	2.63207e-10	7.2133e-09	crcB; fluoride efflux transporter CrcB
DR93_RS02540	-1.11274	0.00010902	0.00103314	histidine kinase
DR93_RS02545	-1.06727	0.000133904	0.00122877	lsrB; autoinducer 2 ABC transporter substrate-binding protein LsrB
DR93_RS02550	-1.2267	9.96692e-06	0.000123249	lsrF; 3-hydroxy-5-phosphonooxypentane-2,4-dione thiolase
DR93_RS02555	-1.25165	7.80871e-06	0.000100867	lsrG; (4S)-4-hydroxy-5-phosphonooxypentane-2,3-dione isomerase
DR93_RS02560	-1.22527	1.21915e-05	0.000147169	ribulose-phosphate 3-epimerase
DR93_RS02655	-1.07252	0.000112517	0.00105641	dcuC; C4-dicarboxylate transporter DcuC
DR93_RS02660	-1.38186	6.0849e-07	1.05472e-05	M20 family metallo-hydrolase
DR93_RS02925	-1.0026	0.000312063	0.00258312	SlyX family protein
DR93_RS02995	-1.01105	0.00027986	0.002355	glycerate kinase
DR93_RS03000	-1.32497	1.65113e-06	2.46213e-05	GntP family permease
DR93_RS10605	-1.09535	7.60801e-05	0.0007832	_
DR93_RS03135	-1.51176	4.51318e-08	9.43581e-07	5-formyltetrahydrofolate cyclo-ligase
DR93_RS03145	-1.31711	1.93891e-06	2.82885e-05	rluD; 23S rRNA pseudouridine(1911/1915/1917) synthase RluD
DR93_RS03150	-1.47588	1.02077e-07	2.02953e-06	pgeF; peptidoglycan editing factor PgeF
DR93_RS03480	-1.18022	5.15619e-05	0.000553267	TRAP transporter small permease
DR93_RS03490	-1.79118	1.25583e-10	3.63831e-09	4-hydroxythreonine-4-phosphate dehydrogenase PdxA
DR93_RS03495	-2.16532	1.26755e-14	5.84224e-13	dihydroxyacetone kinase subunit DhaK
DR93_RS03500	-2.36024	6.65548e-17	5.19127e-15	dhaL; dihydroxyacetone kinase subunit L
DR93_RS03505	-2.35479	9.14544e-17	6.86924e-15	sugar phosphate isomerase/epimerase
DR93_RS03510	-2.21428	3.27447e-15	1.66016e-13	sugar-binding transcriptional regulator
DR93_RS03515	-2.47057	3.73897e-18	3.61078e-16	rpiB; ribose 5-phosphate isomerase B
DR93_RS03520	-2.23568	1.96703e-15	1.02285e-13	TRAP transporter substrate-binding protein
DR93_RS03525	-2.78456	7.50637e-20	7.61146e-18	TRAP transporter small permease
DR93_RS03530	-2.72609	1.75556e-21	2.54305e-19	TRAP transporter large permease
DR93_RS03535	-2.76996	4.92909e-22	7.68938e-20	cyclase family protein
DR93_RS03540	-2.42197	1.01159e-17	8.91955e-16	tpiA; triose-phosphate isomerase
DR93_RS03545	-2.04977	2.17982e-13	8.66801e-12	tal; transaldolase
DR93_RS03595	-1.36445	8.43451e-07	1.40206e-05	pdxT; pyridoxal 5'-phosphate synthase glutaminase subunit PdxT
DR93_RS03600	-1.33559	1.38508e-06	2.11199e-05	pdxS; pyridoxal 5'-phosphate synthase lyase subunit PdxS
DR93_RS04020	-1.13209	4.39756e-05	0.000484688	mutM; bifunctional DNA-formamidopyrimidine glycosylase/DNA-(apurinic or apyrimidinic site) lyase
DR93_RS10615	-1.77374	0.000228969	0.00196758	glycosyltransferase
DR93_RS04175	-1.11974	5.13266e-05	0.000553267	nlpI; lipoprotein NlpI
DR93_RS04180	-1.43441	2.24073e-07	4.169e-06	DEAD/DEAH box helicase
DR93_RS04610	-1.25535	5.41492e-06	7.4199e-05	pepB; aminopeptidase PepB
DR93_RS04615	-1.33705	1.36195e-06	2.09245e-05	ndk; nucleoside-diphosphate kinase
DR93_RS04760	-1.03184	0.000175223	0.00157235	nicotinate phosphoribosyltransferase
DR93_RS05095	-1.36357	1.02181e-06	1.60638e-05	nrdG; anaerobic ribonucleoside-triphosphate reductase-activating protein
DR93_RS05100	-1.46516	1.19925e-07	2.31626e-06	nrdD; anaerobic ribonucleoside-triphosphate reductase
DR93_RS05105	-1.70142	7.39151e-10	1.92179e-08	cytochrome-c peroxidase
DR93_RS05300	-1.5643	1.68928e-08	3.68371e-07	csy1; type I-F CRISPR-associated protein Csy1
DR93_RS05305	-1.76421	2.24046e-10	6.22418e-09	csy2; type I-F CRISPR-associated protein Csy2
DR93_RS05310	-2.25522	1.0231e-15	5.6077e-14	csy3; type I-F CRISPR-associated protein Csy3
DR93_RS05315	-2.1743	1.07082e-14	5.05028e-13	cas6f; type I-F CRISPR-associated endoribonuclease Cas6/Csy4
DR93_RS05320	-2.27256	7.13783e-16	4.13586e-14	cas1f; type I-F CRISPR-associated endonuclease Cas1f
DR93_RS05325	-1.92104	5.25729e-12	1.71964e-10	cas3f; type I-F CRISPR-associated helicase Cas3f
DR93_RS05420	-1.65287	2.59935e-09	6.27557e-08	outer membrane beta-barrel protein
DR93_RS05520	-1.03412	0.000166235	0.00149833	fur; ferric iron uptake transcriptional regulator
DR93_RS05755	-1.07285	0.000106606	0.00101501	metal ABC transporter permease
DR93_RS05760	-1.08647	8.39813e-05	0.000838986	ATP-binding cassette domain-containing protein
DR93_RS05990	-1.25149	7.01209e-06	9.17452e-05	TlpA family protein disulfide reductase
DR93_RS05995	-1.4727	1.09978e-07	2.14458e-06	ABC transporter ATP-binding protein
DR93_RS06000	-1.23327	9.41528e-06	0.000117142	FtsX-like permease family protein
DR93_RS06005	-1.35403	1.13174e-06	1.76552e-05	ABC transporter permease
DR93_RS06010	-1.00411	0.00029818	0.00247832	Fe-S-containing protein
DR93_RS06015	-1.20894	1.24443e-05	0.000148453	iron transporter
DR93_RS06020	-1.05691	0.000128908	0.0011883	FTR1 family iron permease
DR93_RS06055	-1.64234	3.20943e-09	7.65732e-08	glnD; bifunctional uridylyltransferase/uridylyl-removing protein GlnD
DR93_RS06440	-2.27499	6.37829e-16	3.80446e-14	torA; trimethylamine-N-oxide reductase TorA
DR93_RS06455	-1.08042	0.000113499	0.00106072	HI1450 family dsDNA-mimic protein
DR93_RS06660	-1.38484	2.219e-06	3.20612e-05	trpA; tryptophan synthase subunit alpha
DR93_RS06665	-1.46061	9.81774e-07	1.56775e-05	trpB; tryptophan synthase subunit beta
DR93_RS06690	-1.4459	8.68164e-07	1.43141e-05	aminodeoxychorismate/anthranilate synthase component II
DR93_RS06695	-1.63027	1.01286e-08	2.25724e-07	anthranilate synthase component 1
DR93_RS06745	-1.37707	7.48498e-07	1.26496e-05	sulfite exporter TauE/SafE family protein
DR93_RS07090	-1.12483	5.47755e-05	0.000581596	hypothetical protein
DR93_RS07180	-2.05131	3.13002e-13	1.22071e-11	ClbS/DfsB family four-helix bundle protein
DR93_RS07185	-1.45269	1.62343e-07	3.07692e-06	TIGR01621 family pseudouridine synthase
DR93_RS07295	-1.26264	5.06413e-06	6.98643e-05	cold-shock protein
DR93_RS07425	-1.09089	7.8211e-05	0.00080107	divalent metal cation transporter
DR93_RS07570	-1.36104	1.00514e-06	1.59252e-05	AEC family transporter
DR93_RS07675	-1.74851	3.52239e-10	9.52455e-09	NAD(P)H-dependent oxidoreductase
DR93_RS07715	-1.39631	3.93978e-07	7.07068e-06	TonB-dependent hemoglobin/transferrin/lactoferrin family receptor
DR93_RS10845	-1.0597	0.000177338	0.00158432	speFL; leader peptide SpeFL
DR93_RS08070	-3.3537	1.75003e-30	8.87266e-28	speF; ornithine decarboxylase SpeF
DR93_RS08075	-3.15865	1.38978e-27	5.63693e-25	potE; putrescine-ornithine antiporter
DR93_RS08185	-1.08783	8.1032e-05	0.000817577	manA; mannose-6-phosphate isomerase, class I
DR93_RS08245	-1.08513	8.48487e-05	0.000843496	gyrA; DNA topoisomerase (ATP-hydrolyzing) subunit A
DR93_RS08250	-1.59019	8.75615e-08	1.77575e-06	SirB2 family protein
DR93_RS08405	-1.41693	3.09971e-07	5.66325e-06	Na+/H+ antiporter NhaC family protein
DR93_RS08880	-1.16248	4.24375e-05	0.000472875	hypothetical protein
DR93_RS09055	-1.40862	7.71741e-07	1.29346e-05	type B 50S ribosomal protein L31
DR93_RS09060	-1.3903	1.05007e-05	0.000129063	ykgO; type B 50S ribosomal protein L36
DR93_RS09515	-1.11677	5.02722e-05	0.000545198	Fe(3+) dicitrate ABC transporter substrate-binding protein FecB
DR93_RS09520	-1.2416	8.13991e-06	0.000103822	fecC; iron-dicitrate ABC transporter permease FecC
DR93_RS09525	-1.59281	1.09563e-08	2.41516e-07	fecD; Fe(3+) dicitrate ABC transporter permease subunit FecD
DR93_RS09530	-1.82352	7.56077e-11	2.22221e-09	fecE; Fe(3+) dicitrate ABC transporter ATP-binding protein FecE
DR93_RS09535	-1.35365	5.6846e-06	7.73716e-05	zinc-ribbon domain-containing protein
DR93_RS09645	-1.6319	0.00100319	0.00682711	DUF72 domain-containing protein
DR93_RS09690	-1.00786	0.000281308	0.0023574	lpxH; UDP-2,3-diacylglucosamine diphosphatase
DR93_RS09695	-1.08791	9.27022e-05	0.000912622	DUF2301 domain-containing membrane protein
DR93_RS09770	-1.05733	0.000329337	0.00269312	type II secretion system F family protein
DR93_RS10390	-1.95446	2.58528e-12	9.19816e-11	HlyD family efflux transporter periplasmic adaptor subunit
DR93_RS10395	-2.30422	3.21287e-16	2.10184e-14	rbbA; ribosome-associated ATPase/putative transporter RbbA
DR93_RS10400	-2.02869	1.80129e-12	6.52323e-11	ABC transporter permease
DR93_RS10405	-2.8309	2.93885e-22	5.41817e-20	TolC family protein
DR93_RS10435	-2.01596	5.14071e-13	1.96705e-11	lysM; peptidoglycan-binding protein LysM
DR93_RS00125	1.12345	3.03807e-08	3.09761e-07	oppB; oligopeptide ABC transporter permease OppB	Up	min30_vs_min0
DR93_RS00130	1.29645	5.58376e-10	7.65503e-09	oppC; oligopeptide ABC transporter permease OppC
DR93_RS00420	1.18029	9.81401e-09	1.10014e-07	aminoimidazole riboside kinase
DR93_RS00425	2.09844	8.45913e-19	2.25836e-17	glycoside hydrolase family 32 protein
DR93_RS00430	1.31975	5.07387e-10	7.05129e-09	LacI family DNA-binding transcriptional regulator
DR93_RS00435	1.50401	5.4972e-12	9.53317e-11	sucrose-specific PTS transporter subunit IIBC
DR93_RS00530	1.29451	7.47305e-10	1.01085e-08	hypothetical protein
DR93_RS00540	1.24706	2.13205e-09	2.59038e-08	formylglycine-generating enzyme family protein
DR93_RS00545	1.68082	1.12872e-13	2.12053e-12	ABC transporter permease
DR93_RS00550	1.79358	6.46206e-15	1.36578e-13	ABC transporter ATP-binding protein
DR93_RS00555	1.29137	7.27601e-10	9.90807e-09	VWA domain-containing protein
DR93_RS00560	1.09479	4.7271e-08	4.72477e-07	hypothetical protein
DR93_RS00570	1.03282	1.46002e-07	1.43805e-06	virulence factor SrfB
DR93_RS00670	1.07169	2.53516e-07	2.44944e-06	mobA; molybdenum cofactor guanylyltransferase MobA
DR93_RS00840	1.75442	1.49431e-14	3.03195e-13	nucleoside hydrolase
DR93_RS00880	1.39869	8.06666e-11	1.22144e-09	PTS transporter subunit EIIC
DR93_RS00935	1.13917	2.10142e-08	2.25597e-07	gluconate:H+ symporter
DR93_RS00940	1.46603	1.90845e-11	3.13472e-10	SDR family oxidoreductase
DR93_RS00945	2.03079	5.70444e-18	1.4651e-16	alpha/beta hydrolase
DR93_RS00950	2.65959	6.87664e-26	4.22809e-24	cyclase family protein
DR93_RS00955	2.53052	4.03646e-24	1.86136e-22	hydroxypyruvate isomerase family protein
DR93_RS00960	2.58606	3.07287e-25	1.68509e-23	aldolase
DR93_RS00965	2.48981	4.40219e-24	1.9849e-22	four-carbon acid sugar kinase family protein
DR93_RS00970	2.71546	2.79987e-27	2.18497e-25	NAD(P)-dependent oxidoreductase
DR93_RS01005	1.49107	4.7384e-11	7.3391e-10	TRAP transporter small permease
DR93_RS01050	1.42788	1.46516e-09	1.86969e-08	pyridoxal phosphate-dependent aminotransferase
DR93_RS01055	1.2495	8.82185e-09	9.99974e-08	nhaC; Na+/H+ antiporter NhaC
DR93_RS01060	2.11882	9.3451e-18	2.37015e-16	xylF; D-xylose ABC transporter substrate-binding protein
DR93_RS01065	1.30747	3.94846e-09	4.57796e-08	xylG; D-xylose ABC transporter ATP-binding protein
DR93_RS01080	3.23231	6.80382e-35	1.53388e-32	carbohydrate kinase family protein
DR93_RS01085	2.93103	2.32419e-30	2.61988e-28	ketose 1,6-bisphosphate aldolase
DR93_RS01090	2.88295	1.67055e-29	1.47372e-27	D-lyxose/D-mannose family sugar isomerase
DR93_RS01095	3.09207	8.47851e-33	1.22878e-30	mak; fructokinase
DR93_RS01105	3.73458	7.91716e-43	3.21278e-40	ABC transporter substrate-binding protein
DR93_RS01110	4.23423	4.27473e-51	2.89114e-48	ribose ABC transporter permease
DR93_RS01115	4.29536	6.25402e-52	6.3447e-49	sugar ABC transporter ATP-binding protein
DR93_RS01210	1.44604	2.17518e-11	3.44266e-10	secY; preprotein translocase subunit SecY
DR93_RS01215	1.40716	4.80082e-11	7.37944e-10	rplO; 50S ribosomal protein L15
DR93_RS01220	1.43909	2.13219e-11	3.40744e-10	rpmD; 50S ribosomal protein L30
DR93_RS01230	1.00472	2.82917e-07	2.70773e-06	rplR; 50S ribosomal protein L18
DR93_RS01235	1.10846	2.93764e-08	3.01034e-07	rplF; 50S ribosomal protein L6
DR93_RS01265	3.07819	1.01579e-32	1.37403e-30	rpsQ; 30S ribosomal protein S17
DR93_RS01270	2.88125	1.07592e-29	9.92287e-28	rpmC; 50S ribosomal protein L29
DR93_RS01275	2.50173	3.6728e-24	1.73305e-22	rplP; 50S ribosomal protein L16
DR93_RS01280	2.64365	2.44281e-26	1.54889e-24	rpsC; 30S ribosomal protein S3
DR93_RS01285	2.33981	4.6118e-22	1.67095e-20	rplV; 50S ribosomal protein L22
DR93_RS01290	2.03827	4.95174e-18	1.28809e-16	rpsS; 30S ribosomal protein S19
DR93_RS01295	1.7592	9.82197e-15	2.05451e-13	rplB; 50S ribosomal protein L2
DR93_RS01300	1.4637	2.09189e-11	3.39555e-10	rplW; 50S ribosomal protein L23
DR93_RS01305	1.31601	5.28806e-10	7.29896e-09	rplD; 50S ribosomal protein L4
DR93_RS01310	1.26053	1.6739e-09	2.10392e-08	rplC; 50S ribosomal protein L3
DR93_RS01315	1.27856	1.03021e-09	1.3314e-08	rpsJ; 30S ribosomal protein S10
DR93_RS01330	2.12844	4.73596e-19	1.31634e-17	aromatic amino acid transporter
DR93_RS01335	1.50854	8.49898e-12	1.43704e-10	tnaA; tryptophanase
DR93_RS01340	2.14759	1.84664e-19	5.20394e-18	oxaloacetate decarboxylase subunit gamma
DR93_RS01345	2.28685	2.63279e-21	8.75726e-20	oadA; sodium-extruding oxaloacetate decarboxylase subunit alpha
DR93_RS01350	2.39016	8.99522e-23	3.72476e-21	sodium ion-translocating decarboxylase subunit beta
DR93_RS01465	1.05007	5.05368e-07	4.68216e-06	ATP-binding protein
DR93_RS01550	1.84285	1.57271e-15	3.39471e-14	NAD(P)/FAD-dependent oxidoreductase
DR93_RS01555	1.37391	2.69384e-10	3.90414e-09	DUF5368 domain-containing protein
DR93_RS01640	1.20601	4.39192e-09	5.03458e-08	atpC; F0F1 ATP synthase subunit epsilon
DR93_RS01835	1.24222	3.1251e-06	2.54652e-05	TRAP transporter small permease subunit
DR93_RS01890	2.5612	4.70986e-25	2.51482e-23	pckA; phosphoenolpyruvate carboxykinase (ATP)
DR93_RS01960	1.00944	2.41493e-07	2.34444e-06	ComF family protein
DR93_RS02045	2.96297	2.58554e-30	2.76108e-28	YdcH family protein
DR93_RS02065	1.55747	1.4362e-12	2.5788e-11	udp; uridine phosphorylase
DR93_RS02070	1.18172	9.32205e-09	1.0508e-07	asnC; transcriptional regulator AsnC
DR93_RS02080	1.68951	4.81659e-14	9.39698e-13	murP; PTS N-acetylmuramic acid transporter subunit IIBC
DR93_RS02085	1.69513	5.43547e-14	1.05034e-12	murQ; N-acetylmuramic acid 6-phosphate etherase
DR93_RS02235	1.57472	8.89521e-13	1.62598e-11	icd; NADP-dependent isocitrate dehydrogenase
DR93_RS02325	1.48888	8.19194e-12	1.39676e-10	ilvA; threonine ammonia-lyase, biosynthetic
DR93_RS02400	1.28267	8.3722e-10	1.11027e-08	SMP-30/gluconolactonase/LRE family protein
DR93_RS02405	1.46559	1.34545e-11	2.23764e-10	substrate-binding domain-containing protein
DR93_RS02410	1.93157	9.10416e-17	2.14795e-15	ABC transporter permease
DR93_RS02415	1.45745	1.91575e-11	3.13472e-10	sugar ABC transporter ATP-binding protein
DR93_RS02420	2.3921	1.12778e-22	4.57654e-21	TRAP transporter substrate-binding protein
DR93_RS02425	3.01034	1.80108e-31	2.28399e-29	TRAP transporter large permease subunit
DR93_RS02430	3.10761	8.47356e-33	1.22878e-30	TRAP transporter small permease
DR93_RS02435	2.92423	3.47739e-30	3.37034e-28	YhcH/YjgK/YiaL family protein
DR93_RS02440	2.50576	2.94119e-24	1.45553e-22	yiaK; 3-dehydro-L-gulonate 2-dehydrogenase
DR93_RS02455	1.73562	2.36516e-14	4.70482e-13	MHS family MFS transporter
DR93_RS02460	1.14396	2.68365e-08	2.82401e-07	thiE; thiamine phosphate synthase
DR93_RS02465	1.36742	1.76666e-10	2.61646e-09	thiD; bifunctional hydroxymethylpyrimidine kinase/phosphomethylpyrimidine kinase
DR93_RS02470	1.25823	3.02166e-09	3.5645e-08	thiM; hydroxyethylthiazole kinase
DR93_RS02525	1.24539	2.99459e-09	3.55323e-08	lsrR; transcriptional regulator LsrR
DR93_RS02530	1.55718	2.50806e-12	4.46391e-11	lsrA; autoinducer 2 ABC transporter ATP-binding protein LsrA
DR93_RS02535	1.75414	6.64397e-14	1.27176e-12	lsrC; autoinducer 2 ABC transporter permease LsrC
DR93_RS02580	1.45939	9.55345e-12	1.60198e-10	ilvC; ketol-acid reductoisomerase
DR93_RS02615	1.32197	2.43463e-10	3.55386e-09	deoD; purine-nucleoside phosphorylase
DR93_RS02620	2.06379	1.74659e-18	4.60237e-17	NupC/NupG family nucleoside CNT transporter
DR93_RS02665	1.05401	2.23502e-07	2.18022e-06	outer membrane autotransporter barrel protein
DR93_RS02810	1.85513	1.14494e-15	2.49793e-14	sugar ABC transporter substrate-binding protein
DR93_RS02815	1.2632	1.59637e-09	2.02439e-08	sugar ABC transporter ATP-binding protein
DR93_RS02820	1.71834	3.02165e-14	5.95236e-13	ABC transporter permease
DR93_RS03040	1.3371	2.74586e-10	3.92349e-09	HU family DNA-binding protein
DR93_RS03100	2.73802	1.73171e-22	6.7364e-21	_
DR93_RS03105	2.17992	1.2757e-14	2.61454e-13	_
DR93_RS03165	2.29683	1.66714e-21	5.66526e-20	nanA; N-acetylneuraminate lyase
DR93_RS03170	2.59709	1.55692e-25	9.02568e-24	MurR/RpiR family transcriptional regulator
DR93_RS03175	2.54466	9.01119e-25	4.68813e-23	YhcH/YjgK/YiaL family protein
DR93_RS03180	2.57801	3.02431e-25	1.68509e-23	N-acetylmannosamine kinase
DR93_RS03185	2.43415	2.42783e-23	1.07088e-21	N-acetylmannosamine-6-phosphate 2-epimerase
DR93_RS03195	3.22399	8.63876e-35	1.59346e-32	sialic acid TRAP transporter substrate-binding protein SiaP
DR93_RS03200	3.1681	6.6725e-34	1.12821e-31	TRAP transporter large permease subunit
DR93_RS03205	2.91644	3.48827e-30	3.37034e-28	N-acetylneuraminate epimerase
DR93_RS03275	1.09196	6.96014e-08	6.92261e-07	cysK; cysteine synthase A
DR93_RS03675	1.00198	3.72038e-07	3.49876e-06	DUF5339 domain-containing protein
DR93_RS03695	1.0177	5.62826e-07	5.1673e-06	heavy-metal-associated domain-containing protein
DR93_RS03700	1.10901	1.44608e-07	1.43127e-06	mercuric transporter MerT
DR93_RS03785	1.092	4.73881e-07	4.4309e-06	hypothetical protein
DR93_RS03795	1.92767	7.41108e-16	1.63447e-14	class I SAM-dependent methyltransferase
DR93_RS03800	1.57327	2.77835e-12	4.90197e-11	ushA; bifunctional UDP-sugar hydrolase/5'-nucleotidase UshA
DR93_RS03930	1.21752	3.6844e-09	4.29635e-08	DASS family sodium-coupled anion symporter
DR93_RS04225	1.98192	2.54321e-17	6.2929e-16	aspA; aspartate ammonia-lyase
DR93_RS04360	1.11986	2.65136e-08	2.81655e-07	phospho-sugar mutase
DR93_RS04375	1.73799	1.82648e-14	3.66924e-13	putative transporter
DR93_RS04415	2.24297	1.64585e-20	4.98422e-19	5'-nucleotidase, lipoprotein e(P4) family
DR93_RS04555	4.51717	8.20316e-56	1.66442e-52	mglC; galactose/methyl galactoside ABC transporter permease MglC
DR93_RS04560	4.24036	6.25398e-51	3.17233e-48	mglA; galactose/methyl galactoside ABC transporter ATP-binding protein MglA
DR93_RS04565	3.6396	3.38478e-41	1.14462e-38	mglB; galactose/glucose ABC transporter substrate-binding protein MglB
DR93_RS04570	1.24593	2.54453e-09	3.05494e-08	substrate-binding domain-containing protein
DR93_RS04575	2.6947	9.68107e-27	6.77341e-25	galT; galactose-1-phosphate uridylyltransferase
DR93_RS04580	2.39812	2.41953e-22	9.09118e-21	galK; galactokinase
DR93_RS04585	2.43911	4.90104e-23	2.11579e-21	galM; galactose-1-epimerase
DR93_RS04660	2.31083	1.3279e-21	4.64535e-20	cpdA; 3',5'-cyclic-AMP phosphodiesterase
DR93_RS04755	2.6189	8.60092e-26	5.13272e-24	exo-alpha-sialidase
DR93_RS04775	1.11931	3.49365e-08	3.50922e-07	MacB family efflux pump subunit
DR93_RS04910	1.11089	3.20317e-08	3.24962e-07	cydB; cytochrome d ubiquinol oxidase subunit II
DR93_RS05005	1.2744	9.34857e-10	1.22376e-08	fbpC; ferric ABC transporter ATP-binding protein
DR93_RS05010	2.16332	7.90093e-20	2.29014e-18	iron ABC transporter permease
DR93_RS05015	2.17863	7.03258e-20	2.06799e-18	ABC transporter substrate-binding protein
DR93_RS05020	2.41685	5.4146e-23	2.2888e-21	ABC transporter substrate-binding protein
DR93_RS05025	2.25783	7.33156e-21	2.28857e-19	ABC transporter substrate-binding protein
DR93_RS05135	1.03348	3.72465e-07	3.49876e-06	dcuC; C4-dicarboxylate transporter DcuC
DR93_RS05150	3.00928	2.22565e-31	2.65638e-29	fbp; class 1 fructose-bisphosphatase
DR93_RS05160	1.32164	0.00125801	0.00553687	_
DR93_RS05195	2.37604	4.51547e-22	1.6658e-20	msrB; peptide-methionine (R)-S-oxide reductase MsrB
DR93_RS05440	1.11589	2.70394e-08	2.82475e-07	L-cystine transporter
DR93_RS10835	1.25417	1.16867e-09	1.50079e-08	dnaX; DNA polymerase III subunit gamma/tau
DR93_RS10840	1.21835	5.033e-09	5.73705e-08	DNA polymerase III subunit gamma/tau
DR93_RS05705	1.2828	8.21841e-10	1.10306e-08	porin
DR93_RS06025	2.38451	1.55137e-22	6.172e-21	pepE; dipeptidase PepE
DR93_RS06195	2.75122	1.64777e-27	1.39306e-25	cspD; cold shock domain-containing protein CspD
DR93_RS06365	1.05114	1.71766e-07	1.68364e-06	rplM; 50S ribosomal protein L13
DR93_RS06370	1.56802	1.05322e-12	1.90802e-11	rpsI; 30S ribosomal protein S9
DR93_RS06475	2.36815	1.75963e-22	6.7364e-21	malQ; 4-alpha-glucanotransferase
DR93_RS06480	1.33294	2.95785e-10	4.19684e-09	glgB; 1,4-alpha-glucan branching protein GlgB
DR93_RS06525	1.1289	2.71476e-08	2.82475e-07	mdh; malate dehydrogenase
DR93_RS06720	2.28236	5.117e-21	1.648e-19	putA; bifunctional proline dehydrogenase/L-glutamate gamma-semialdehyde dehydrogenase PutA
DR93_RS06735	1.62452	2.7133e-13	5.00481e-12	ABC transporter substrate-binding protein
DR93_RS06780	1.13097	2.92338e-08	3.01034e-07	rpmI; 50S ribosomal protein L35
DR93_RS06785	1.28434	8.26341e-10	1.10306e-08	rplT; 50S ribosomal protein L20
DR93_RS10750	1.59611	0.00414065	0.0154437	hypothetical protein
DR93_RS07225	1.1806	1.05838e-08	1.17992e-07	bioD; dethiobiotin synthase
DR93_RS07230	1.93183	9.36618e-17	2.18436e-15	ROK family protein
DR93_RS07335	3.44803	9.82267e-38	2.49128e-35	exo-alpha-sialidase
DR93_RS07490	2.72958	6.28022e-27	4.55092e-25	acs; acetate--CoA ligase
DR93_RS07905	1.34656	4.84226e-10	6.77583e-09	nucleotide sugar dehydrogenase
DR93_RS07910	1.1961	1.48154e-08	1.62488e-07	glycosyltransferase family 2 protein
DR93_RS07920	1.29059	2.51128e-09	3.03297e-08	capsule biosynthesis protein
DR93_RS07980	1.25764	1.67982e-09	2.10392e-08	gluconokinase
DR93_RS08090	1.31425	4.16761e-10	5.87228e-09	aromatic amino acid transporter
DR93_RS08095	2.66665	2.03932e-26	1.33477e-24	tyrosine phenol-lyase
DR93_RS08315	1.89147	3.66099e-16	8.34623e-15	Flp family type IVb pilin
DR93_RS08320	1.20799	1.97557e-08	2.14355e-07	_
DR93_RS08325	1.21056	2.02779e-08	2.1885e-07	_
DR93_RS08400	1.21356	4.15387e-09	4.78875e-08	acetolactate synthase 3 large subunit
DR93_RS08420	1.67682	7.72139e-14	1.46418e-12	nagA; N-acetylglucosamine-6-phosphate deacetylase
DR93_RS08425	1.38496	9.15832e-11	1.37646e-09	glucosamine-6-phosphate deaminase
DR93_RS08430	2.48108	3.67228e-24	1.73305e-22	nagE; N-acetylglucosamine-specific PTS transporter subunit IIBC
DR93_RS08755	1.74958	5.80785e-15	1.24043e-13	odhB; 2-oxoglutarate dehydrogenase complex dihydrolipoyllysine-residue succinyltransferase
DR93_RS08760	1.15118	1.29843e-08	1.4318e-07	sucA; 2-oxoglutarate dehydrogenase E1 component
DR93_RS08770	1.97701	5.00938e-17	1.22458e-15	TRAP transporter substrate-binding protein
DR93_RS08775	2.50015	8.06694e-22	2.87155e-20	TRAP transporter small permease
DR93_RS08780	3.31305	8.15599e-35	1.59346e-32	dctM; C4-dicarboxylate TRAP transporter large permease protein DctM
DR93_RS09095	1.41926	2.71872e-10	3.91226e-09	DoxX family protein
DR93_RS09385	1.53124	1.89069e-09	2.33915e-08	excalibur calcium-binding domain-containing protein
DR93_RS09510	2.27073	5.85525e-21	1.8563e-19	carbon starvation protein A
DR93_RS09665	1.10859	1.29486e-06	1.12092e-05	_
DR93_RS09970	1.86191	7.37189e-16	1.63447e-14	nhaB; Na(+)/H(+) antiporter NhaB
DR93_RS10015	1.1212	3.29062e-08	3.32172e-07	class II glutamine amidotransferase
DR93_RS10020	2.12031	8.39225e-19	2.25836e-17	HAAAP family serine/threonine permease
DR93_RS10225	2.66742	1.85985e-26	1.25788e-24	NADP-dependent malic enzyme
DR93_RS10235	2.0104	1.05159e-17	2.63418e-16	cpdB; 2',3'-cyclic-nucleotide 2'-phosphodiesterase
DR93_RS00015	-1.57736	1.32868e-05	9.83904e-05	DUF417 family protein	Down
DR93_RS00070	-1.24116	0.00115447	0.00515952	rho; transcription termination factor Rho
DR93_RS00260	-1.33237	0.000564597	0.00273405	amidohydrolase family protein
DR93_RS00295	-1.11256	0.00491061	0.0177289	YicC family protein
DR93_RS00310	-1.57225	1.02762e-05	7.7224e-05	pyrG; CTP synthase (glutamine hydrolyzing)
DR93_RS00360	-1.26058	0.000998445	0.0045119	fbaA; class II fructose-bisphosphate aldolase
DR93_RS00365	-1.20046	0.00177062	0.00748364	pgk; phosphoglycerate kinase
DR93_RS00450	-1.04867	0.0117587	0.0365448	rfaC; lipopolysaccharide heptosyltransferase RfaC
DR93_RS00485	-1.01736	0.0140659	0.0425678	DUF2489 domain-containing protein
DR93_RS00490	-1.13276	0.0040831	0.0153135	hemN; oxygen-independent coproporphyrinogen III oxidase
DR93_RS00495	-1.19957	0.00266223	0.0106073	NAD(P)H-dependent oxidoreductase
DR93_RS00700	-1.32284	0.000475124	0.00236862	torA; trimethylamine-N-oxide reductase TorA
DR93_RS00705	-1.48584	5.9725e-05	0.000378694	torC; pentaheme c-type cytochrome TorC
DR93_RS00710	-1.41076	0.00077084	0.00356916	nitrate/trimethylamine N-oxide reductase NapE/TorE
DR93_RS00715	-1.52645	2.45082e-05	0.000172066	BCCT family transporter
DR93_RS00850	-2.8865	8.28555e-19	2.25836e-17	napF; ferredoxin-type protein NapF
DR93_RS00855	-2.93734	1.28439e-19	3.67046e-18	dmsD; Tat proofreading chaperone DmsD
DR93_RS00860	-2.13105	2.04019e-10	2.99967e-09	dimethyl sulfoxide reductase anchor subunit
DR93_RS00865	-2.27698	5.0304e-12	8.79887e-11	dmsB; dimethylsulfoxide reductase subunit B
DR93_RS00870	-1.38174	0.000196292	0.0011094	molybdopterin-dependent oxidoreductase
DR93_RS00890	-2.00061	2.01776e-09	2.47967e-08	hslV; ATP-dependent protease subunit HslV
DR93_RS00895	-2.03526	9.71388e-10	1.26343e-08	hslU; HslU--HslV peptidase ATPase subunit
DR93_RS00980	-1.34502	0.000321881	0.00170077	aminoacyl-histidine dipeptidase
DR93_RS01100	-1.70449	9.75976e-07	8.6474e-06	response regulator transcription factor
DR93_RS01130	-1.14325	0.00541831	0.0192873	hmpA; NO-inducible flavohemoprotein
DR93_RS01160	-1.06582	0.00977258	0.0318275	ribB; 3,4-dihydroxy-2-butanone-4-phosphate synthase
DR93_RS01420	-1.11504	0.00481467	0.0174758	DUF5389 domain-containing protein
DR93_RS01520	-1.12065	0.00597062	0.0210319	helix-turn-helix transcriptional regulator
DR93_RS01535	-1.03716	0.0144429	0.04335	ABC transporter ATP-binding protein/permease
DR93_RS01570	-1.17037	0.0039157	0.0147676	metalloregulator ArsR/SmtB family transcription factor
DR93_RS01585	-1.22006	0.00273048	0.0108206	mioC; FMN-binding protein MioC
DR93_RS01745	-1.04956	0.013019	0.0399026	hypothetical protein
DR93_RS02025	-1.32704	0.000443999	0.00224098	rraB; ribonuclease E inhibitor RraB
DR93_RS02050	-1.59707	1.71697e-05	0.000123976	low molecular weight phosphotyrosine protein phosphatase
DR93_RS02055	-1.44637	6.93701e-05	0.00043442	YadA-like family protein
DR93_RS02120	-1.16169	0.0027635	0.0109211	hypothetical protein
DR93_RS02185	-1.24844	0.0022284	0.00901611	napH; quinol dehydrogenase ferredoxin subunit NapH
DR93_RS02190	-2.0116	1.90268e-08	2.07556e-07	nitrate reductase cytochrome c-type subunit
DR93_RS02195	-1.39173	0.000484642	0.00239839	cytochrome c3 family protein
DR93_RS02215	-1.19816	0.00210438	0.00862583	tal; transaldolase
DR93_RS02220	-2.09258	0.000160308	0.000913667	PIN domain-containing protein
DR93_RS02225	-1.91552	2.84503e-08	2.94518e-07	NUDIX hydrolase
DR93_RS02230	-1.59692	6.83478e-06	5.25294e-05	rRNA large subunit pseudouridine synthase E
DR93_RS02315	-1.29249	0.000589934	0.0028098	TonB-dependent receptor
DR93_RS02355	-1.58079	1.50078e-05	0.000110329	crcB; fluoride efflux transporter CrcB
DR93_RS02555	-1.55972	1.24821e-05	9.31108e-05	lsrG; (4S)-4-hydroxy-5-phosphonooxypentane-2,3-dione isomerase
DR93_RS02560	-1.15324	0.00443526	0.0163865	ribulose-phosphate 3-epimerase
DR93_RS02570	-1.28652	0.000580135	0.00278932	TonB-dependent receptor
DR93_RS02740	-1.68485	5.41796e-06	4.24442e-05	yggU; DUF167 family protein YggU
DR93_RS02745	-1.36158	0.000263387	0.00143274	YggT family protein
DR93_RS02750	-1.48847	3.37352e-05	0.000227405	corA; magnesium/cobalt transporter CorA
DR93_RS02755	-1.1249	0.00567279	0.0201225	YggL family protein
DR93_RS02805	-1.1815	0.00300866	0.0117395	BolA family transcriptional regulator
DR93_RS02885	-1.57951	1.41887e-05	0.000104687	response regulator
DR93_RS02925	-1.30606	0.000461551	0.00231231	SlyX family protein
DR93_RS02975	-1.46066	4.22162e-05	0.000278106	secE; preprotein translocase subunit SecE
DR93_RS02980	-1.42612	6.86643e-05	0.000431331	nusG; transcription termination/antitermination protein NusG
DR93_RS02995	-1.2859	0.000870379	0.00397748	glycerate kinase
DR93_RS03000	-1.48713	4.36016e-05	0.00028538	GntP family permease
DR93_RS03135	-1.26731	0.000772233	0.00356916	5-formyltetrahydrofolate cyclo-ligase
DR93_RS03145	-1.46459	5.27604e-05	0.000339844	rluD; 23S rRNA pseudouridine(1911/1915/1917) synthase RluD
DR93_RS03150	-1.51861	2.42172e-05	0.000170614	pgeF; peptidoglycan editing factor PgeF
DR93_RS03305	-1.09008	0.0065594	0.0228621	SCP2 domain-containing protein
DR93_RS03310	-1.20405	0.00117521	0.00521771	ubiE; bifunctional demethylmenaquinone methyltransferase/2-methoxy-6-polyprenyl-1,4-benzoquinol methylase UbiE
DR93_RS03455	-1.4879	3.01492e-05	0.000205969	serB; phosphoserine phosphatase
DR93_RS03460	-1.44867	4.9279e-05	0.00031843	YajQ family cyclic di-GMP-binding protein
DR93_RS03500	-1.41324	0.000127803	0.000751629	dhaL; dihydroxyacetone kinase subunit L
DR93_RS03505	-2.01441	1.88289e-09	2.33915e-08	sugar phosphate isomerase/epimerase
DR93_RS03510	-2.18343	3.62254e-11	5.65395e-10	sugar-binding transcriptional regulator
DR93_RS03515	-2.52753	1.15192e-14	2.38495e-13	rpiB; ribose 5-phosphate isomerase B
DR93_RS03520	-2.69626	8.44778e-17	2.01653e-15	TRAP transporter substrate-binding protein
DR93_RS03525	-3.3076	8.80433e-21	2.70667e-19	TRAP transporter small permease
DR93_RS03530	-3.08044	1.67529e-21	5.66526e-20	TRAP transporter large permease
DR93_RS03535	-3.51172	1.76456e-27	1.43212e-25	cyclase family protein
DR93_RS03540	-3.28908	1.18378e-24	6.00472e-23	tpiA; triose-phosphate isomerase
DR93_RS03545	-2.94104	5.09192e-20	1.51934e-18	tal; transaldolase
DR93_RS03560	-1.00725	0.0154555	0.04578	dnaG; DNA primase
DR93_RS03900	-1.15319	0.0035391	0.0135487	typA; translational GTPase TypA
DR93_RS03910	-1.11696	0.00443731	0.0163865	YgiW/YdeI family stress tolerance OB fold protein
DR93_RS03920	-1.0609	0.0101736	0.0329748	1,4-dihydroxy-2-naphthoate polyprenyltransferase
DR93_RS03945	-1.40411	0.000144197	0.00083593	yidD; membrane protein insertion efficiency factor YidD
DR93_RS03950	-1.42373	7.92172e-05	0.000493042	rnpA; ribonuclease P protein component
DR93_RS04015	-1.09258	0.00675927	0.0234437	rpmG; 50S ribosomal protein L33
DR93_RS04020	-1.42847	7.99821e-05	0.00049628	mutM; bifunctional DNA-formamidopyrimidine glycosylase/DNA-(apurinic or apyrimidinic site) lyase
DR93_RS04075	-1.05609	0.0102457	0.0331028	TetR/AcrR family transcriptional regulator
DR93_RS04080	-1.10912	0.00602909	0.0212011	efflux RND transporter periplasmic adaptor subunit
DR93_RS04130	-1.04374	0.0115725	0.0361797	argE; acetylornithine deacetylase
DR93_RS04175	-1.18435	0.00264888	0.0105799	nlpI; lipoprotein NlpI
DR93_RS04210	-1.56634	5.45425e-06	4.25641e-05	co-chaperone GroES
DR93_RS04215	-1.13178	0.00347049	0.0133617	fxsA; membrane protein FxsA
DR93_RS04335	-1.21657	0.0022307	0.00901611	ABC transporter ATP-binding protein
DR93_RS04340	-1.2771	0.00108693	0.00487916	iron ABC transporter permease
DR93_RS04345	-1.33034	0.00040035	0.00207222	hemin ABC transporter substrate-binding protein
DR93_RS04450	-1.06509	0.00920791	0.0302311	_
DR93_RS04530	-1.37448	0.000125911	0.000742654	DUF5358 family protein
DR93_RS04595	-1.21692	0.00177409	0.00748364	lnt; apolipoprotein N-acyltransferase
DR93_RS04605	-1.0238	0.0160691	0.0473212	rfbB; dTDP-glucose 4,6-dehydratase
DR93_RS04610	-1.53189	2.28094e-05	0.000161819	pepB; aminopeptidase PepB
DR93_RS04615	-1.6173	5.18046e-06	4.07409e-05	ndk; nucleoside-diphosphate kinase
DR93_RS04620	-1.64588	2.38176e-06	1.95652e-05	metK; methionine adenosyltransferase
DR93_RS04625	-2.04139	2.02871e-09	2.47967e-08	SprT family zinc-dependent metalloprotease
DR93_RS04630	-1.30428	0.000509848	0.0025048	outer membrane beta-barrel protein
DR93_RS04750	-1.10696	0.0057975	0.0204933	miaB; tRNA (N6-isopentenyl adenosine(37)-C2)-methylthiotransferase MiaB
DR93_RS04760	-1.75	2.67668e-07	2.57392e-06	nicotinate phosphoribosyltransferase
DR93_RS04875	-1.20024	0.00194423	0.00805071	YebC/PmpR family DNA-binding transcriptional regulator
DR93_RS04880	-1.23671	0.00123031	0.00543858	hypothetical protein
DR93_RS04885	-1.40881	0.000123174	0.000732901	ruvC; crossover junction endodeoxyribonuclease RuvC
DR93_RS05090	-1.10519	0.00684564	0.0235961	hypothetical protein
DR93_RS05095	-1.67346	2.12306e-06	1.76545e-05	nrdG; anaerobic ribonucleoside-triphosphate reductase-activating protein
DR93_RS05100	-1.30509	0.000528732	0.00257265	nrdD; anaerobic ribonucleoside-triphosphate reductase
DR93_RS05105	-2.16966	5.18199e-11	7.90546e-10	cytochrome-c peroxidase
DR93_RS05110	-1.53434	1.60887e-05	0.000117004	purA; adenylosuccinate synthase
DR93_RS05180	-1.38964	0.000154678	0.000887494	long-chain fatty acid--CoA ligase
DR93_RS05220	-1.29377	0.000527393	0.00257231	chorismate lyase
DR93_RS05265	-1.95023	2.62388e-09	3.13168e-08	hutX; heme utilization cystosolic carrier protein HutX
DR93_RS05300	-1.88927	2.68622e-08	2.82401e-07	csy1; type I-F CRISPR-associated protein Csy1
DR93_RS05305	-2.20894	2.18878e-11	3.44266e-10	csy2; type I-F CRISPR-associated protein Csy2
DR93_RS05310	-2.62443	4.69408e-16	1.05825e-14	csy3; type I-F CRISPR-associated protein Csy3
DR93_RS05315	-2.26844	7.73992e-12	1.33087e-10	cas6f; type I-F CRISPR-associated endoribonuclease Cas6/Csy4
DR93_RS05320	-2.71076	6.11814e-17	1.47782e-15	cas1f; type I-F CRISPR-associated endonuclease Cas1f
DR93_RS05325	-2.13574	1.18242e-10	1.76407e-09	cas3f; type I-F CRISPR-associated helicase Cas3f
DR93_RS05330	-1.06852	0.0093909	0.030683	ATP-binding protein
DR93_RS05340	-1.45317	6.04764e-05	0.000382264	suhB; inositol-1-monophosphatase
DR93_RS05420	-1.34906	0.000403777	0.00207935	outer membrane beta-barrel protein
DR93_RS05425	-1.04666	0.0108696	0.0344063	recN; DNA repair protein RecN
DR93_RS05435	-1.33924	0.000254199	0.00139397	grpE; nucleotide exchange factor GrpE
DR93_RS05480	-1.14932	0.00777422	0.0262025	aspartate aminotransferase family protein
DR93_RS05495	-1.28928	0.000525333	0.00256843	rplU; 50S ribosomal protein L21
DR93_RS05500	-1.05196	0.0115957	0.0361964	rpmA; 50S ribosomal protein L27
DR93_RS05505	-1.32249	0.000380435	0.00198433	DMT family transporter
DR93_RS05510	-1.34397	0.00033333	0.00175214	DMT family transporter
DR93_RS05520	-1.96012	3.11831e-09	3.65725e-08	fur; ferric iron uptake transcriptional regulator
DR93_RS05525	-1.43409	6.4705e-05	0.000407722	fldA; flavodoxin FldA
DR93_RS05540	-1.03565	0.0123069	0.038007	seqA; replication initiation negative regulator SeqA
DR93_RS05755	-1.53858	1.66511e-05	0.000120661	metal ABC transporter permease
DR93_RS05760	-1.55269	1.30373e-05	9.68964e-05	ATP-binding cassette domain-containing protein
DR93_RS05765	-1.6503	1.81424e-06	1.52742e-05	metal ABC transporter substrate-binding protein
DR93_RS05955	-1.01254	0.0154458	0.04578	glmM; phosphoglucosamine mutase
DR93_RS05965	-1.18177	0.00197905	0.00814501	hypothetical protein
DR93_RS05985	-1.01705	0.0140834	0.0425678	cytochrome c
DR93_RS05990	-1.4201	0.000104014	0.000626244	TlpA family protein disulfide reductase
DR93_RS05995	-1.23226	0.00158972	0.00681932	ABC transporter ATP-binding protein
DR93_RS06050	-1.25716	0.000959996	0.00435757	map; type I methionyl aminopeptidase
DR93_RS06055	-1.40594	0.000124317	0.000737032	glnD; bifunctional uridylyltransferase/uridylyl-removing protein GlnD
DR93_RS06090	-1.38468	0.000210444	0.00117953	_
DR93_RS06140	-1.14044	0.00455432	0.01668	elongation factor P hydroxylase
DR93_RS06145	-1.40292	0.000128946	0.000756157	ABC transporter ATP-binding protein
DR93_RS06150	-1.10128	0.00870591	0.0289105	ABC transporter permease
DR93_RS06375	-1.11587	0.00476981	0.0173751	sspA; stringent starvation protein A
DR93_RS06385	-1.07742	0.00891862	0.0295202	HAD family hydrolase
DR93_RS06390	-1.23171	0.00134735	0.00587907	KpsF/GutQ family sugar isomerase
DR93_RS06440	-1.64305	3.33986e-06	2.68912e-05	torA; trimethylamine-N-oxide reductase TorA
DR93_RS06455	-1.07308	0.0103969	0.0333195	HI1450 family dsDNA-mimic protein
DR93_RS06550	-1.05981	0.00910699	0.0299969	prfA; peptide chain release factor 1
DR93_RS06600	-1.02066	0.0162293	0.0476545	cytosine deaminase
DR93_RS06635	-1.02452	0.0133831	0.040895	cydD; cysteine/glutathione ABC transporter permease/ATP-binding protein CydD
DR93_RS06650	-1.09269	0.00809054	0.027044	can; carbonate dehydratase
DR93_RS06660	-1.43018	0.000258917	0.00141602	trpA; tryptophan synthase subunit alpha
DR93_RS06690	-1.60466	2.74037e-05	0.000189123	aminodeoxychorismate/anthranilate synthase component II
DR93_RS06695	-1.95067	2.41084e-08	2.57452e-07	anthranilate synthase component 1
DR93_RS06705	-1.43725	8.91137e-05	0.000544614	OmpA family protein
DR93_RS06745	-1.48805	4.45006e-05	0.000289397	sulfite exporter TauE/SafE family protein
DR93_RS06775	-1.35447	0.000209922	0.00117953	infC; translation initiation factor IF-3
DR93_RS06795	-1.24138	0.0020358	0.00836163	DNA-binding protein
DR93_RS06885	-1.22297	0.00138431	0.0060145	hypothetical protein
DR93_RS06950	-1.24053	0.00266621	0.0106073	peptidase
DR93_RS06975	-1.66493	0.000214798	0.00120062	hypothetical protein
DR93_RS07080	-1.06144	0.0106886	0.0339393	YqjD family protein
DR93_RS07090	-1.20899	0.00191218	0.00798775	hypothetical protein
DR93_RS07180	-2.41367	2.35212e-13	4.3784e-12	ClbS/DfsB family four-helix bundle protein
DR93_RS07185	-1.32926	0.000413249	0.00212274	TIGR01621 family pseudouridine synthase
DR93_RS07200	-1.05367	0.00939087	0.030683	accD; acetyl-CoA carboxylase, carboxyltransferase subunit beta
DR93_RS07220	-1.35303	0.000278129	0.00150888	DedA family protein
DR93_RS07270	-1.28934	0.000644878	0.00304293	riboflavin synthase
DR93_RS07350	-1.08021	0.00751246	0.0256566	ftnA; non-heme ferritin
DR93_RS07355	-1.03107	0.0138065	0.0420328	ftnA; non-heme ferritin
DR93_RS07425	-1.307	0.00058163	0.0027899	divalent metal cation transporter
DR93_RS07430	-1.39467	0.000302961	0.00163052	_
DR93_RS07550	-1.03388	0.0129385	0.0397762	Slp family lipoprotein
DR93_RS07625	-1.2127	0.00425587	0.0158048	ttrB; tetrathionate reductase subunit TtrB
DR93_RS07675	-1.69919	1.1258e-06	9.84591e-06	NAD(P)H-dependent oxidoreductase
DR93_RS07715	-1.69183	1.22978e-06	1.07091e-05	TonB-dependent hemoglobin/transferrin/lactoferrin family receptor
DR93_RS07800	-1.04967	0.0113694	0.0357131	truB; tRNA pseudouridine(55) synthase TruB
DR93_RS07805	-1.20531	0.0019173	0.00798775	rbfA; 30S ribosome-binding factor RbfA
DR93_RS07820	-1.67595	1.08957e-06	9.61189e-06	nusA; transcription termination factor NusA
DR93_RS07825	-1.73828	3.33923e-07	3.16602e-06	rimP; ribosome maturation factor RimP
DR93_RS07975	-1.14997	0.00353754	0.0135487	selD; selenide, water dikinase SelD
DR93_RS08070	-4.18787	4.86879e-38	1.41125e-35	speF; ornithine decarboxylase SpeF
DR93_RS08075	-3.47793	5.16289e-27	3.87982e-25	potE; putrescine-ornithine antiporter
DR93_RS08125	-1.29809	0.000497582	0.00245643	DNA starvation/stationary phase protection protein
DR93_RS08185	-1.71758	6.10553e-07	5.58024e-06	manA; mannose-6-phosphate isomerase, class I
DR93_RS08190	-1.26682	0.000776153	0.00357912	DUF986 family protein
DR93_RS08245	-1.32707	0.000395768	0.00205374	gyrA; DNA topoisomerase (ATP-hydrolyzing) subunit A
DR93_RS08250	-1.82785	8.74918e-07	7.85491e-06	SirB2 family protein
DR93_RS08405	-1.54794	1.57714e-05	0.000115109	Na+/H+ antiporter NhaC family protein
DR93_RS08415	-1.33615	0.000347829	0.00181893	purU; formyltetrahydrofolate deformylase
DR93_RS08450	-1.15451	0.00402421	0.0151231	CidA/LrgA family protein
DR93_RS08560	-1.1835	0.00391004	0.0147676	_
DR93_RS08565	-1.0173	0.0156176	0.0461925	tsaE; tRNA (adenosine(37)-N6)-threonylcarbamoyltransferase complex ATPase subunit type 1 TsaE
DR93_RS08570	-1.00964	0.0147142	0.0439693	N-acetylmuramoyl-L-alanine amidase
DR93_RS08575	-1.02942	0.0135702	0.0414044	mutL; DNA mismatch repair endonuclease MutL
DR93_RS08725	-1.21961	0.00152617	0.0065885	galE; UDP-glucose 4-epimerase GalE
DR93_RS08980	-1.2701	0.000832319	0.00381214	yegQ; tRNA 5-hydroxyuridine modification protein YegQ
DR93_RS09055	-1.66436	4.21303e-06	3.35225e-05	type B 50S ribosomal protein L31
DR93_RS09060	-1.29167	0.00276662	0.0109211	ykgO; type B 50S ribosomal protein L36
DR93_RS09065	-1.49533	3.04691e-05	0.000207456	arcA; two-component system response regulator ArcA
DR93_RS09225	-1.2349	0.00136623	0.00594866	lysS; lysine--tRNA ligase
DR93_RS09230	-1.05246	0.0104113	0.0333195	sialyltransferase PMO188 family protein
DR93_RS09235	-1.06729	0.0104416	0.0333638	N-acylneuraminate cytidylyltransferase
DR93_RS09240	-1.1312	0.00492886	0.0177332	queC; 7-cyano-7-deazaguanine synthase QueC
DR93_RS09250	-1.07605	0.0105358	0.033559	7-carboxy-7-deazaguanine synthase QueE
DR93_RS09275	-1.22567	0.00131145	0.00574717	BolA family transcriptional regulator
DR93_RS09280	-1.35518	0.000181777	0.00103024	lipid asymmetry maintenance protein MlaB
DR93_RS09285	-1.64971	9.59547e-07	8.53913e-06	mlaC; phospholipid-binding protein MlaC
DR93_RS09290	-1.59206	3.23783e-06	2.6269e-05	mlaD; outer membrane lipid asymmetry maintenance protein MlaD
DR93_RS09325	-1.19205	0.00193377	0.00802377	rapZ; RNase adapter RapZ
DR93_RS09380	-1.24075	0.00161599	0.00691738	alkylphosphonate utilization protein
DR93_RS09515	-1.67958	1.29826e-06	1.12092e-05	Fe(3+) dicitrate ABC transporter substrate-binding protein FecB
DR93_RS09520	-1.38828	0.000224918	0.0012503	fecC; iron-dicitrate ABC transporter permease FecC
DR93_RS09525	-1.43625	8.84261e-05	0.000542044	fecD; Fe(3+) dicitrate ABC transporter permease subunit FecD
DR93_RS09530	-1.93334	1.16304e-08	1.28951e-07	fecE; Fe(3+) dicitrate ABC transporter ATP-binding protein FecE
DR93_RS09575	-1.06371	0.00863022	0.0287061	ribosome-associated protein
DR93_RS09670	-1.12051	0.00462355	0.016903	der; ribosome biogenesis GTPase Der
DR93_RS09675	-1.16562	0.00348625	0.013397	hypothetical protein
DR93_RS09710	-1.06381	0.00897129	0.0296462	oapA; opacity-associated protein OapA
DR93_RS09715	-1.02178	0.0152241	0.0453595	cyclase family protein
DR93_RS09745	-1.10097	0.00656904	0.0228621	sodium:alanine symporter family protein
DR93_RS09760	-1.2146	0.00178448	0.00751183	coaE; dephospho-CoA kinase
DR93_RS09770	-1.17316	0.0050817	0.0181528	type II secretion system F family protein
DR93_RS09775	-1.33128	0.000712286	0.00333771	GspE/PulE family protein
DR93_RS09785	-1.35133	0.000439977	0.00222622	ampD; 1,6-anhydro-N-acetylmuramyl-L-alanine amidase AmpD
DR93_RS09790	-1.04964	0.0104626	0.0333782	rppH; RNA pyrophosphohydrolase
DR93_RS09880	-1.38739	0.000132938	0.000777326	grcA; autonomous glycyl radical cofactor GrcA
DR93_RS09955	-1.09047	0.00795021	0.026733	iron ABC transporter permease
DR93_RS09995	-1.46929	9.4119e-05	0.000573476	HugZ family protein
DR93_RS10040	-1.44767	5.44364e-05	0.000348428	catalase
DR93_RS10075	-1.08856	0.0105621	0.0335901	nrfC; cytochrome c nitrite reductase Fe-S protein
DR93_RS10155	-1.30307	0.000625163	0.00295677	ccmE; cytochrome c maturation protein CcmE
DR93_RS10160	-1.36825	0.000437231	0.00221785	ccmD; heme exporter protein CcmD
DR93_RS10165	-1.19608	0.00272754	0.0108206	heme ABC transporter permease
DR93_RS10170	-1.08697	0.0138176	0.0420328	ccmB; heme exporter protein CcmB
DR93_RS10335	-1.09934	0.00473543	0.0172809	OmpH family outer membrane protein
DR93_RS10360	-1.03379	0.0139551	0.0423243	ispC; 1-deoxy-D-xylulose-5-phosphate reductoisomerase
DR93_RS10390	-1.35952	0.000248647	0.00136722	HlyD family efflux transporter periplasmic adaptor subunit
DR93_RS10395	-2.05029	9.03597e-10	1.19052e-08	rbbA; ribosome-associated ATPase/putative transporter RbbA
DR93_RS10400	-2.30176	2.1328e-11	3.40744e-10	ABC transporter permease
DR93_RS10405	-3.10155	4.80117e-21	1.57122e-19	TolC family protein
DR93_RS10430	-1.17206	0.00305005	0.0118555	tig; trigger factor
DR93_RS10435	-2.64435	2.04975e-16	4.72608e-15	lysM; peptidoglycan-binding protein LysM
DR93_RS00195	1.46676	5.34769e-10	5.5616e-09	threonine/serine exporter ThrE family protein	Up	min120_vs_min0
DR93_RS00200	1.44259	8.90349e-09	8.2074e-08	threonine/serine exporter family protein
DR93_RS00315	1.16652	2.18266e-07	1.6347e-06	eno; phosphopyruvate hydratase
DR93_RS00350	1.06298	2.58412e-06	1.60263e-05	diacylglycerol kinase
DR93_RS00475	1.04351	8.7692e-06	4.99549e-05	rluA; bifunctional tRNA pseudouridine(32) synthase/23S rRNA pseudouridine(746) synthase RluA
DR93_RS00520	1.44194	1.00471e-09	1.00869e-08	hypothetical protein
DR93_RS00525	1.58901	3.23199e-11	3.81075e-10	VWA domain-containing protein
DR93_RS00530	2.33593	7.57436e-20	1.87327e-18	hypothetical protein
DR93_RS00535	1.85569	4.18555e-14	6.58008e-13	hypothetical protein
DR93_RS00540	1.72494	1.24755e-12	1.70948e-11	formylglycine-generating enzyme family protein
DR93_RS00545	2.03888	4.31679e-16	8.25891e-15	ABC transporter permease
DR93_RS00550	2.32619	2.4944e-19	6.0222e-18	ABC transporter ATP-binding protein
DR93_RS00555	1.82034	1.04583e-13	1.57107e-12	VWA domain-containing protein
DR93_RS00560	1.36573	4.50791e-09	4.37418e-08	hypothetical protein
DR93_RS00570	1.30845	1.2569e-08	1.1131e-07	virulence factor SrfB
DR93_RS00645	2.05511	2.78628e-15	5.04515e-14	class I SAM-dependent methyltransferase
DR93_RS00670	1.4386	5.76377e-09	5.48776e-08	mobA; molybdenum cofactor guanylyltransferase MobA
DR93_RS00930	4.17575	1.75051e-46	2.53573e-44	phospholipase
DR93_RS00935	4.44245	6.28685e-52	1.06248e-49	gluconate:H+ symporter
DR93_RS00940	4.34664	7.38983e-50	1.15281e-47	SDR family oxidoreductase
DR93_RS00945	4.0725	6.84491e-46	8.67593e-44	alpha/beta hydrolase
DR93_RS00950	4.53384	9.09172e-53	1.81022e-50	cyclase family protein
DR93_RS00955	4.53912	9.81873e-53	1.81022e-50	hydroxypyruvate isomerase family protein
DR93_RS00960	4.68421	1.81868e-55	5.26899e-53	aldolase
DR93_RS00965	4.94555	1.64335e-60	1.11091e-57	four-carbon acid sugar kinase family protein
DR93_RS00970	5.60659	3.56972e-71	7.23939e-68	NAD(P)-dependent oxidoreductase
DR93_RS01005	2.15471	2.03394e-16	3.96618e-15	TRAP transporter small permease
DR93_RS01045	1.4983	5.00468e-10	5.2317e-09	xylA; xylose isomerase
DR93_RS01050	3.2746	3.49651e-30	1.7295e-28	pyridoxal phosphate-dependent aminotransferase
DR93_RS01055	3.09979	3.87946e-29	1.74834e-27	nhaC; Na+/H+ antiporter NhaC
DR93_RS01060	3.47596	1.72885e-34	1.1687e-32	xylF; D-xylose ABC transporter substrate-binding protein
DR93_RS01065	2.25167	1.07024e-17	2.3851e-16	xylG; D-xylose ABC transporter ATP-binding protein
DR93_RS01070	1.67911	3.73852e-11	4.35731e-10	sugar ABC transporter permease
DR93_RS01080	1.04073	2.78747e-06	1.72347e-05	carbohydrate kinase family protein
DR93_RS01105	1.85339	4.00836e-14	6.40076e-13	ABC transporter substrate-binding protein
DR93_RS01265	1.22688	9.28697e-08	7.4738e-07	rpsQ; 30S ribosomal protein S17
DR93_RS01330	3.05847	1.93386e-29	9.1206e-28	aromatic amino acid transporter
DR93_RS01335	3.45532	6.17896e-36	4.64108e-34	tnaA; tryptophanase
DR93_RS01340	2.61168	1.24888e-23	3.89651e-22	oxaloacetate decarboxylase subunit gamma
DR93_RS01345	2.68032	1.13622e-24	3.71653e-23	oadA; sodium-extruding oxaloacetate decarboxylase subunit alpha
DR93_RS01350	2.69426	7.24754e-25	2.44967e-23	sodium ion-translocating decarboxylase subunit beta
DR93_RS01460	1.6188	3.89749e-11	4.51664e-10	ABC transporter substrate-binding protein
DR93_RS01465	2.07244	1.54366e-15	2.82031e-14	ATP-binding protein
DR93_RS01550	1.56717	7.60552e-11	8.56888e-10	NAD(P)/FAD-dependent oxidoreductase
DR93_RS01555	1.51392	4.73339e-10	4.97374e-09	DUF5368 domain-containing protein
DR93_RS01730	1.30993	1.27126e-08	1.11607e-07	2,3-diphosphoglycerate-dependent phosphoglycerate mutase
DR93_RS01830	1.29312	1.24439e-05	6.93305e-05	TRAP transporter substrate-binding protein
DR93_RS01835	1.5364	1.02064e-06	6.76422e-06	TRAP transporter small permease subunit
DR93_RS01870	1.2041	3.63828e-07	2.63149e-06	Bcr/CflA family multidrug efflux MFS transporter
DR93_RS01890	2.40136	6.53772e-21	1.7678e-19	pckA; phosphoenolpyruvate carboxykinase (ATP)
DR93_RS01955	1.67383	4.6053e-12	5.98689e-11	Cof-type HAD-IIB family hydrolase
DR93_RS01960	1.91663	1.14767e-14	1.95586e-13	ComF family protein
DR93_RS02045	3.00758	1.33395e-28	5.88096e-27	YdcH family protein
DR93_RS02065	1.62628	9.55601e-12	1.19627e-10	udp; uridine phosphorylase
DR93_RS02070	1.01935	3.06527e-06	1.8724e-05	asnC; transcriptional regulator AsnC
DR93_RS02080	2.32444	7.98043e-20	1.94992e-18	murP; PTS N-acetylmuramic acid transporter subunit IIBC
DR93_RS02085	2.42079	5.26524e-21	1.44296e-19	murQ; N-acetylmuramic acid 6-phosphate etherase
DR93_RS02095	1.68223	4.47879e-12	5.85998e-11	TAXI family TRAP transporter solute-binding subunit
DR93_RS02100	1.98719	5.25942e-15	9.11633e-14	DUF1850 domain-containing protein
DR93_RS02105	2.00668	1.14521e-15	2.13072e-14	TRAP transporter permease
DR93_RS02165	3.82539	9.06629e-41	8.75544e-39	napF; ferredoxin-type protein NapF
DR93_RS02170	3.7079	4.10841e-39	3.62255e-37	chaperone NapD
DR93_RS02175	4.79545	5.71138e-58	1.93045e-55	napA; nitrate reductase catalytic subunit NapA
DR93_RS02180	5.58657	2.84478e-70	2.88461e-67	napG; ferredoxin-type protein NapG
DR93_RS02185	4.57838	1.82625e-53	4.11515e-51	napH; quinol dehydrogenase ferredoxin subunit NapH
DR93_RS02190	4.01758	3.62629e-44	4.08562e-42	nitrate reductase cytochrome c-type subunit
DR93_RS02195	4.64179	2.04441e-54	5.18259e-52	cytochrome c3 family protein
DR93_RS02200	1.74795	6.17546e-12	7.92647e-11	dprA; DNA-processing protein DprA
DR93_RS02235	1.34885	6.32012e-09	5.98935e-08	icd; NADP-dependent isocitrate dehydrogenase
DR93_RS02380	3.01289	2.05236e-29	9.45949e-28	araD; L-ribulose-5-phosphate 4-epimerase
DR93_RS02385	2.57312	3.53564e-23	1.06346e-21	L-ribulose-5-phosphate 3-epimerase
DR93_RS02390	2.71619	4.42836e-25	1.52215e-23	3-keto-L-gulonate-6-phosphate decarboxylase UlaD
DR93_RS02395	2.51934	1.75654e-22	5.08894e-21	carbohydrate kinase
DR93_RS02400	2.64082	4.41874e-24	1.42241e-22	SMP-30/gluconolactonase/LRE family protein
DR93_RS02405	2.83321	7.21248e-27	2.98508e-25	substrate-binding domain-containing protein
DR93_RS02410	2.81916	1.33401e-26	5.30466e-25	ABC transporter permease
DR93_RS02415	1.9418	3.28195e-15	5.89009e-14	sugar ABC transporter ATP-binding protein
DR93_RS02420	2.7769	5.30644e-26	1.99286e-24	TRAP transporter substrate-binding protein
DR93_RS02425	2.73074	2.47123e-25	8.94938e-24	TRAP transporter large permease subunit
DR93_RS02430	3.34943	3.65611e-34	2.39181e-32	TRAP transporter small permease
DR93_RS02435	3.36484	1.47836e-34	1.07076e-32	YhcH/YjgK/YiaL family protein
DR93_RS02440	3.04582	8.68942e-30	4.19575e-28	yiaK; 3-dehydro-L-gulonate 2-dehydrogenase
DR93_RS02520	3.25965	4.6492e-33	2.85715e-31	lsrK; autoinducer-2 kinase
DR93_RS02525	3.51114	6.6818e-37	5.42028e-35	lsrR; transcriptional regulator LsrR
DR93_RS02530	4.95047	4.30247e-60	2.18135e-57	lsrA; autoinducer 2 ABC transporter ATP-binding protein LsrA
DR93_RS02535	5.04784	5.76993e-60	2.34028e-57	lsrC; autoinducer 2 ABC transporter permease LsrC
DR93_RS02540	3.79525	6.14642e-41	6.23247e-39	histidine kinase
DR93_RS02545	3.11071	8.13363e-31	4.22949e-29	lsrB; autoinducer 2 ABC transporter substrate-binding protein LsrB
DR93_RS02550	2.77444	5.28289e-26	1.99286e-24	lsrF; 3-hydroxy-5-phosphonooxypentane-2,4-dione thiolase
DR93_RS02560	1.64065	8.04799e-12	1.01375e-10	ribulose-phosphate 3-epimerase
DR93_RS02580	1.59266	2.37967e-11	2.85561e-10	ilvC; ketol-acid reductoisomerase
DR93_RS02615	2.05565	1.58892e-16	3.15914e-15	deoD; purine-nucleoside phosphorylase
DR93_RS02620	1.8774	1.93616e-14	3.14123e-13	NupC/NupG family nucleoside CNT transporter
DR93_RS02665	1.78663	6.45274e-13	9.02494e-12	outer membrane autotransporter barrel protein
DR93_RS02765	1.07488	2.50317e-06	1.55719e-05	cytochrome b/b6 domain-containing protein
DR93_RS02810	2.1148	4.16489e-17	8.61878e-16	sugar ABC transporter substrate-binding protein
DR93_RS02815	1.22357	7.80661e-08	6.33272e-07	sugar ABC transporter ATP-binding protein
DR93_RS02820	1.6587	7.6103e-12	9.64605e-11	ABC transporter permease
DR93_RS03040	1.13185	4.16417e-07	2.97357e-06	HU family DNA-binding protein
DR93_RS03100	3.04572	1.39013e-23	4.2715e-22	_
DR93_RS03105	2.30042	2.30458e-13	3.41146e-12	_
DR93_RS03195	1.70911	1.34451e-12	1.82997e-11	sialic acid TRAP transporter substrate-binding protein SiaP
DR93_RS03205	2.57254	3.56584e-23	1.06346e-21	N-acetylneuraminate epimerase
DR93_RS03220	1.15455	3.6462e-07	2.63149e-06	clpB; ATP-dependent chaperone ClpB
DR93_RS03325	1.39123	2.63922e-09	2.57324e-08	LTA synthase family protein
DR93_RS03475	2.43788	3.94237e-21	1.09522e-19	TRAP transporter large permease
DR93_RS03480	2.75145	7.5368e-25	2.50568e-23	TRAP transporter small permease
DR93_RS03485	2.72222	3.29755e-25	1.17323e-23	DctP family TRAP transporter solute-binding subunit
DR93_RS03490	2.10897	3.06311e-17	6.47081e-16	4-hydroxythreonine-4-phosphate dehydrogenase PdxA
DR93_RS03495	1.60658	1.60258e-11	1.95786e-10	dihydroxyacetone kinase subunit DhaK
DR93_RS03675	1.70193	2.38524e-12	3.20349e-11	DUF5339 domain-containing protein
DR93_RS03695	1.12936	9.37907e-07	6.25683e-06	heavy-metal-associated domain-containing protein
DR93_RS03700	1.44187	4.86952e-09	4.70257e-08	mercuric transporter MerT
DR93_RS03705	1.10419	8.05395e-07	5.42638e-06	transglutaminase family protein
DR93_RS03930	1.06188	1.59636e-06	1.01902e-05	DASS family sodium-coupled anion symporter
DR93_RS04225	1.80547	1.1039e-13	1.64611e-12	aspA; aspartate ammonia-lyase
DR93_RS04460	1.23869	1.56124e-07	1.19479e-06	PRD domain-containing protein
DR93_RS04555	3.36345	1.61233e-34	1.12752e-32	mglC; galactose/methyl galactoside ABC transporter permease MglC
DR93_RS04560	3.28941	1.99101e-33	1.2618e-31	mglA; galactose/methyl galactoside ABC transporter ATP-binding protein MglA
DR93_RS04565	4.04004	2.06503e-45	2.46345e-43	mglB; galactose/glucose ABC transporter substrate-binding protein MglB
DR93_RS04570	1.20457	1.11274e-07	8.74669e-07	substrate-binding domain-containing protein
DR93_RS04575	3.74177	1.79486e-40	1.65454e-38	galT; galactose-1-phosphate uridylyltransferase
DR93_RS04580	2.7632	1.13866e-25	4.19857e-24	galK; galactokinase
DR93_RS04585	2.6246	7.72952e-24	2.44929e-22	galM; galactose-1-epimerase
DR93_RS04660	1.53454	1.13945e-10	1.23572e-09	cpdA; 3',5'-cyclic-AMP phosphodiesterase
DR93_RS04665	1.77789	7.4704e-13	1.03061e-11	polysaccharide biosynthesis tyrosine autokinase
DR93_RS04670	2.32855	1.54896e-16	3.11019e-15	low molecular weight phosphotyrosine protein phosphatase
DR93_RS04675	2.19021	3.3263e-17	6.95436e-16	polysaccharide export protein
DR93_RS04680	2.3517	5.76452e-19	1.37535e-17	polysaccharide biosynthesis protein
DR93_RS04685	2.01802	3.68456e-15	6.55464e-14	DegT/DnrJ/EryC1/StrS aminotransferase family protein
DR93_RS04690	2.01022	1.70089e-14	2.78178e-13	GNAT family N-acetyltransferase
DR93_RS04695	1.83895	4.78014e-13	6.82685e-12	peptidoglycan bridge formation glycyltransferase FemA/FemB family protein
DR93_RS04700	1.86942	5.59191e-13	7.87527e-12	sugar transferase
DR93_RS04705	1.82151	2.8172e-13	4.11028e-12	glycosyltransferase family 4 protein
DR93_RS04710	1.98396	3.80699e-15	6.71354e-14	wecB; UDP-N-acetylglucosamine 2-epimerase (non-hydrolyzing)
DR93_RS04715	1.28168	3.84036e-08	3.23164e-07	NAD-dependent epimerase/dehydratase family protein
DR93_RS04720	1.33722	1.65474e-08	1.43411e-07	polysaccharide biosynthesis protein
DR93_RS04755	1.02855	3.23132e-06	1.96201e-05	exo-alpha-sialidase
DR93_RS04765	1.41118	2.38577e-09	2.34871e-08	MipA/OmpV family protein
DR93_RS04775	1.99103	1.44113e-15	2.65693e-14	MacB family efflux pump subunit
DR93_RS05015	1.43614	7.87812e-10	7.98841e-09	ABC transporter substrate-binding protein
DR93_RS05020	1.73561	6.84197e-13	9.50378e-12	ABC transporter substrate-binding protein
DR93_RS05025	1.82578	6.35078e-14	9.7571e-13	ABC transporter substrate-binding protein
DR93_RS05135	1.11448	1.75137e-06	1.11341e-05	dcuC; C4-dicarboxylate transporter DcuC
DR93_RS05150	3.10301	1.28167e-30	6.49808e-29	fbp; class 1 fructose-bisphosphatase
DR93_RS05155	1.00781	4.41554e-06	2.60311e-05	mpl; UDP-N-acetylmuramate:L-alanyl-gamma-D-glutamyl- meso-diaminopimelate ligase
DR93_RS05160	1.70806	0.000426602	0.001573	_
DR93_RS05185	1.29988	1.48329e-08	1.29103e-07	entericidin A/B family lipoprotein
DR93_RS05195	1.92585	1.56298e-14	2.59062e-13	msrB; peptide-methionine (R)-S-oxide reductase MsrB
DR93_RS05385	1.08733	1.02557e-06	6.77478e-06	mtgA; monofunctional biosynthetic peptidoglycan transglycosylase
DR93_RS05400	1.04186	2.99007e-06	1.83198e-05	YciI family protein
DR93_RS10835	1.83346	7.87103e-14	1.19123e-12	dnaX; DNA polymerase III subunit gamma/tau
DR93_RS10840	1.65292	1.33659e-11	1.6528e-10	DNA polymerase III subunit gamma/tau
DR93_RS05705	1.53817	9.569e-11	1.04897e-09	porin
DR93_RS05870	1.13174	6.44544e-07	4.416e-06	YgjV family protein
DR93_RS05910	1.24025	1.76374e-07	1.34469e-06	phoR; phosphate regulon sensor histidine kinase PhoR
DR93_RS06025	2.01944	5.57019e-16	1.05573e-14	pepE; dipeptidase PepE
DR93_RS06195	2.06456	1.44832e-16	2.9372e-15	cspD; cold shock domain-containing protein CspD
DR93_RS06475	2.13655	1.62617e-17	3.54611e-16	malQ; 4-alpha-glucanotransferase
DR93_RS06495	1.00801	4.16838e-06	2.47903e-05	glgA; glycogen synthase GlgA
DR93_RS06715	1.32641	1.94216e-08	1.67605e-07	putP; sodium/proline symporter PutP
DR93_RS06720	3.1262	7.31941e-31	3.90625e-29	putA; bifunctional proline dehydrogenase/L-glutamate gamma-semialdehyde dehydrogenase PutA
DR93_RS10750	2.36533	0.000123497	0.000524834	hypothetical protein
DR93_RS06790	1.56045	8.37469e-11	9.33179e-10	YadA-like family protein
DR93_RS07005	1.29765	6.14335e-07	4.25212e-06	hypothetical protein
DR93_RS07035	1.6186	2.25226e-10	2.41671e-09	hypothetical protein
DR93_RS07225	2.3903	1.21304e-20	3.15389e-19	bioD; dethiobiotin synthase
DR93_RS07230	1.53087	1.20613e-10	1.30108e-09	ROK family protein
DR93_RS07490	3.65329	2.59253e-38	2.19069e-36	acs; acetate--CoA ligase
DR93_RS07595	1.04274	2.08695e-06	1.31848e-05	nrdA; ribonucleoside-diphosphate reductase subunit alpha
DR93_RS07635	1.19104	3.53998e-07	2.58241e-06	response regulator transcription factor
DR93_RS07640	1.22668	7.2729e-08	5.94736e-07	dapB; 4-hydroxy-tetrahydrodipicolinate reductase
DR93_RS07680	1.58427	4.95017e-11	5.70394e-10	Do family serine endopeptidase
DR93_RS07905	1.16894	3.21461e-07	2.35351e-06	nucleotide sugar dehydrogenase
DR93_RS07910	1.35546	1.12523e-08	1.00972e-07	glycosyltransferase family 2 protein
DR93_RS07915	1.51398	2.6394e-10	2.81721e-09	polysaccharide export protein
DR93_RS07920	1.61199	5.51653e-11	6.32064e-10	capsule biosynthesis protein
DR93_RS07925	1.08794	2.0774e-06	1.31655e-05	ABC transporter permease
DR93_RS07930	1.02524	6.3925e-06	3.69345e-05	ABC transporter ATP-binding protein
DR93_RS08020	1.38649	2.574e-09	2.52177e-08	peroxiredoxin C
DR93_RS08090	1.6693	5.14106e-12	6.64081e-11	aromatic amino acid transporter
DR93_RS08095	3.21034	4.16712e-32	2.41455e-30	tyrosine phenol-lyase
DR93_RS08105	1.13102	5.14085e-07	3.62002e-06	SDR family oxidoreductase
DR93_RS08175	1.09075	1.09742e-06	7.15619e-06	GrxA family glutaredoxin
DR93_RS08255	1.42074	1.46814e-09	1.46669e-08	pilus assembly protein
DR93_RS08315	2.56078	1.03203e-22	3.03328e-21	Flp family type IVb pilin
DR93_RS08320	1.00106	2.18611e-05	0.000113387	_
DR93_RS08430	1.57778	2.92051e-11	3.46362e-10	nagE; N-acetylglucosamine-specific PTS transporter subunit IIBC
DR93_RS08740	1.40414	1.94888e-09	1.93741e-08	sucD; succinate--CoA ligase subunit alpha
DR93_RS08750	1.2825	2.85113e-08	2.42945e-07	VOC family protein
DR93_RS08755	2.95612	1.6187e-28	6.83901e-27	odhB; 2-oxoglutarate dehydrogenase complex dihydrolipoyllysine-residue succinyltransferase
DR93_RS08760	1.61289	1.29772e-11	1.61459e-10	sucA; 2-oxoglutarate dehydrogenase E1 component
DR93_RS08770	2.84961	1.19237e-26	4.83626e-25	TRAP transporter substrate-binding protein
DR93_RS08775	2.32526	1.96042e-17	4.2295e-16	TRAP transporter small permease
DR93_RS08780	2.81994	4.32692e-25	1.51293e-23	dctM; C4-dicarboxylate TRAP transporter large permease protein DctM
DR93_RS08820	1.45671	5.65253e-10	5.81895e-09	pepT; peptidase T
DR93_RS08850	1.01632	3.16193e-06	1.92564e-05	cdd; cytidine deaminase
DR93_RS08940	1.21614	4.39594e-07	3.11712e-06	znuB; zinc ABC transporter permease subunit ZnuB
DR93_RS09035	1.00288	5.94937e-06	3.45711e-05	purD; phosphoribosylamine--glycine ligase
DR93_RS09150	1.77635	2.67481e-13	3.9308e-12	acnB; bifunctional aconitate hydratase 2/2-methylisocitrate dehydratase
DR93_RS09155	1.22195	9.85244e-08	7.83559e-07	ABC transporter substrate-binding protein
DR93_RS09385	1.88095	1.0901e-10	1.18856e-09	excalibur calcium-binding domain-containing protein
DR93_RS09510	2.24782	1.10843e-18	2.58379e-17	carbon starvation protein A
DR93_RS09630	2.39462	2.21611e-06	1.39141e-05	hypothetical protein
DR93_RS09660	1.18082	8.40906e-06	4.81739e-05	_
DR93_RS09665	1.08706	4.34611e-05	0.000206899	_
DR93_RS09835	1.09986	1.05396e-06	6.91724e-06	hinT; purine nucleoside phosphoramidase
DR93_RS09840	1.21885	1.31999e-07	1.01399e-06	YcfL family protein
DR93_RS09845	1.63176	1.70582e-11	2.05917e-10	nagZ; beta-N-acetylhexosaminidase
DR93_RS09850	1.21281	2.04431e-07	1.54697e-06	rlmC; 23S rRNA (uracil(747)-C(5))-methyltransferase RlmC
DR93_RS09970	1.33815	7.46561e-09	7.00938e-08	nhaB; Na(+)/H(+) antiporter NhaB
DR93_RS10060	1.18326	2.93964e-07	2.16785e-06	DsbE family thiol:disulfide interchange protein
DR93_RS10065	1.33342	8.83554e-09	8.18195e-08	nrfE; heme lyase NrfEFG subunit NrfE
DR93_RS10070	3.16533	4.78574e-31	2.69597e-29	nrfD; cytochrome c nitrite reductase subunit NrfD
DR93_RS10075	3.23882	1.19492e-32	7.12735e-31	nrfC; cytochrome c nitrite reductase Fe-S protein
DR93_RS10080	3.46297	4.04826e-36	3.15764e-34	nrfB; cytochrome c nitrite reductase pentaheme subunit
DR93_RS10085	3.84011	3.90441e-42	4.16744e-40	nrfA; ammonia-forming nitrite reductase cytochrome c552 subunit
DR93_RS10145	1.10965	1.01511e-06	6.74965e-06	DsbE family thiol:disulfide interchange protein
DR93_RS10150	1.58699	3.42903e-11	4.0197e-10	heme lyase CcmF/NrfE family subunit
DR93_RS10160	1.24033	9.61543e-08	7.70755e-07	ccmD; heme exporter protein CcmD
DR93_RS10165	1.29883	2.01227e-08	1.72919e-07	heme ABC transporter permease
DR93_RS10170	1.29251	4.84756e-08	4.02904e-07	ccmB; heme exporter protein CcmB
DR93_RS10225	2.33998	4.56031e-20	1.14177e-18	NADP-dependent malic enzyme
DR93_RS10235	1.84312	5.04683e-14	7.87306e-13	cpdB; 2',3'-cyclic-nucleotide 2'-phosphodiesterase
DR93_RS00015	-2.44962	2.21925e-14	3.57193e-13	DUF417 family protein	Down
DR93_RS00060	-1.16848	0.000402897	0.00150346	rsfS; ribosome silencing factor
DR93_RS00225	-2.83407	1.23888e-18	2.85505e-17	7-cyano-7-deazaguanine/7-aminomethyl-7- deazaguanine transporter
DR93_RS00260	-1.14435	0.00124736	0.0039837	amidohydrolase family protein
DR93_RS00290	-1.02872	0.00440965	0.0122672	rph; ribonuclease PH
DR93_RS00295	-1.10825	0.00107862	0.00352813	YicC family protein
DR93_RS00305	-2.38672	1.57123e-14	2.59062e-13	brnQ; branched-chain amino acid transport system II carrier protein
DR93_RS00310	-1.78475	1.07399e-08	9.69125e-08	pyrG; CTP synthase (glutamine hydrolyzing)
DR93_RS00365	-1.07452	0.00154185	0.00482541	pgk; phosphoglycerate kinase
DR93_RS00375	-1.18753	0.000673058	0.00234127	YfhL family 4Fe-4S dicluster ferredoxin
DR93_RS00420	-3.60228	5.10368e-31	2.79737e-29	aminoimidazole riboside kinase
DR93_RS00425	-2.62541	1.33929e-17	2.95226e-16	glycoside hydrolase family 32 protein
DR93_RS00435	-4.56493	2.56615e-46	3.46943e-44	sucrose-specific PTS transporter subunit IIBC
DR93_RS00465	-1.11237	0.000763251	0.00261907	pnuC; nicotinamide riboside transporter PnuC
DR93_RS00485	-1.1011	0.00128489	0.00409068	DUF2489 domain-containing protein
DR93_RS00490	-1.02584	0.00312275	0.00927224	hemN; oxygen-independent coproporphyrinogen III oxidase
DR93_RS00600	-1.07235	0.00168406	0.00523014	uroporphyrinogen-III synthase
DR93_RS00660	-1.21216	0.000163286	0.000678576	DsbA family protein
DR93_RS00665	-1.53137	1.06448e-06	6.96378e-06	YihD family protein
DR93_RS00715	-1.35894	2.773e-05	0.000139892	BCCT family transporter
DR93_RS10745	-11.9616	0.00973235	0.0244879	_
DR93_RS00850	-2.53064	2.78177e-16	5.37279e-15	napF; ferredoxin-type protein NapF
DR93_RS00855	-2.55815	1.32122e-16	2.70649e-15	dmsD; Tat proofreading chaperone DmsD
DR93_RS00860	-2.01583	9.25589e-11	1.02016e-09	dimethyl sulfoxide reductase anchor subunit
DR93_RS00865	-2.3177	7.40806e-14	1.12959e-12	dmsB; dimethylsulfoxide reductase subunit B
DR93_RS00870	-1.34775	3.26918e-05	0.00016053	molybdopterin-dependent oxidoreductase
DR93_RS00890	-2.36825	7.16816e-15	1.23195e-13	hslV; ATP-dependent protease subunit HslV
DR93_RS00895	-2.1998	5.22244e-13	7.40636e-12	hslU; HslU--HslV peptidase ATPase subunit
DR93_RS01160	-1.12022	0.000843711	0.0028565	ribB; 3,4-dihydroxy-2-butanone-4-phosphate synthase
DR93_RS01480	-1.18884	0.000580023	0.00206366	anthranilate synthase component II
DR93_RS01520	-1.16381	0.000633535	0.00223057	helix-turn-helix transcriptional regulator
DR93_RS01585	-1.80944	6.55494e-08	5.38195e-07	mioC; FMN-binding protein MioC
DR93_RS01670	-1.36858	1.93551e-05	0.000102036	_
DR93_RS01965	-1.076	0.00138893	0.00440118	nfuA; Fe-S biogenesis protein NfuA
DR93_RS01980	-1.09228	0.0159899	0.0369755	_
DR93_RS02025	-1.633	4.22689e-07	3.00777e-06	rraB; ribonuclease E inhibitor RraB
DR93_RS02030	-1.30461	4.24239e-05	0.000202914	SIMPL domain-containing protein
DR93_RS02050	-1.25349	0.000435799	0.00160399	low molecular weight phosphotyrosine protein phosphatase
DR93_RS02055	-1.15697	0.000564594	0.00201584	YadA-like family protein
DR93_RS02120	-1.29311	6.96052e-05	0.000313688	hypothetical protein
DR93_RS02125	-1.05644	0.00142007	0.00449283	rpoH; RNA polymerase sigma factor RpoH
DR93_RS02215	-1.25464	0.000130081	0.000548449	tal; transaldolase
DR93_RS02220	-2.2932	0.000115102	0.000495599	PIN domain-containing protein
DR93_RS02225	-1.83222	1.27052e-08	1.11607e-07	NUDIX hydrolase
DR93_RS02230	-1.49378	4.09471e-06	2.44237e-05	rRNA large subunit pseudouridine synthase E
DR93_RS02355	-1.3231	7.91103e-05	0.000351063	crcB; fluoride efflux transporter CrcB
DR93_RS02365	-1.04946	0.00210424	0.00640752	asd; aspartate-semialdehyde dehydrogenase
DR93_RS02475	-1.4576	6.34823e-06	3.67835e-05	ABC transporter substrate-binding protein
DR93_RS02480	-1.53945	3.65713e-06	2.20079e-05	tenA; thiaminase II
DR93_RS02570	-1.6596	1.18907e-07	9.26648e-07	TonB-dependent receptor
DR93_RS02585	-1.05342	0.00237623	0.00720329	mazG; nucleoside triphosphate pyrophosphohydrolase
DR93_RS02610	-1.1432	0.000805397	0.00274974	metJ; met regulon transcriptional regulator MetJ
DR93_RS02635	-1.59829	3.59033e-07	2.60975e-06	rpsP; 30S ribosomal protein S16
DR93_RS02640	-1.56176	6.77496e-07	4.61537e-06	rimM; ribosome maturation factor RimM
DR93_RS02645	-1.48188	2.91315e-06	1.79027e-05	trmD; tRNA (guanosine(37)-N1)-methyltransferase TrmD
DR93_RS02675	-1.25029	0.0135825	0.0324243	hypothetical protein
DR93_RS02720	-1.41064	0.000305761	0.00119247	ABC transporter ATP-binding protein
DR93_RS02740	-1.95021	1.21177e-08	1.08259e-07	yggU; DUF167 family protein YggU
DR93_RS02745	-1.69036	7.44687e-08	6.06516e-07	YggT family protein
DR93_RS02750	-2.87239	6.89309e-21	1.81548e-19	corA; magnesium/cobalt transporter CorA
DR93_RS02775	-1.0989	0.00094581	0.00316073	oxidative damage protection protein
DR93_RS02880	-1.11677	0.00231254	0.00702072	uhpB; signal transduction histidine-protein kinase/phosphatase UhpB
DR93_RS02885	-1.98891	7.87803e-10	7.98841e-09	response regulator
DR93_RS02900	-1.28358	7.22926e-05	0.000322928	deoC; deoxyribose-phosphate aldolase
DR93_RS02905	-1.16455	0.000471496	0.00171977	deoR; DNA-binding transcriptional repressor DeoR
DR93_RS02925	-1.12345	0.00103108	0.00340003	SlyX family protein
DR93_RS02960	-1.00605	0.00332567	0.00974983	rpsG; 30S ribosomal protein S7
DR93_RS02975	-2.13426	3.4892e-12	4.65533e-11	secE; preprotein translocase subunit SecE
DR93_RS02980	-2.07346	1.42084e-11	1.74635e-10	nusG; transcription termination/antitermination protein NusG
DR93_RS03000	-1.49736	2.81798e-06	1.73704e-05	GntP family permease
DR93_RS03045	-1.13882	0.000579397	0.00206366	glmS; glutamine--fructose-6-phosphate transaminase (isomerizing)
DR93_RS10600	-11.3665	0.0184479	0.0417548	hypothetical protein
DR93_RS03050	-13.0238	4.52953e-07	3.20066e-06	DUF839 domain-containing protein
DR93_RS03055	-1.30316	5.91074e-05	0.000273052	MetQ/NlpA family lipoprotein
DR93_RS03060	-1.53346	1.14947e-06	7.44766e-06	ABC transporter permease
DR93_RS03065	-2.00786	6.45971e-11	7.35971e-10	metN; methionine ABC transporter ATP-binding protein MetN
DR93_RS03080	-1.09228	0.0159899	0.0369755	_
DR93_RS03135	-1.78338	1.07521e-08	9.69125e-08	5-formyltetrahydrofolate cyclo-ligase
DR93_RS03140	-1.23836	0.000119016	0.000510284	outer membrane protein assembly factor BamD
DR93_RS03145	-1.33521	3.96741e-05	0.000191114	rluD; 23S rRNA pseudouridine(1911/1915/1917) synthase RluD
DR93_RS03150	-1.40393	1.40795e-05	7.73799e-05	pgeF; peptidoglycan editing factor PgeF
DR93_RS03275	-1.08358	0.00136153	0.0043211	cysK; cysteine synthase A
DR93_RS03310	-1.68049	9.99411e-08	7.91721e-07	ubiE; bifunctional demethylmenaquinone methyltransferase/2-methoxy-6-polyprenyl-1,4-benzoquinol methylase UbiE
DR93_RS03420	-1.34021	3.95693e-05	0.000191063	ispH; 4-hydroxy-3-methylbut-2-enyl diphosphate reductase
DR93_RS03425	-1.44297	8.99499e-06	5.10976e-05	lspA; signal peptidase II
DR93_RS03455	-1.45602	5.22254e-06	3.05225e-05	serB; phosphoserine phosphatase
DR93_RS03460	-1.4002	1.33504e-05	7.37726e-05	YajQ family cyclic di-GMP-binding protein
DR93_RS03535	-1.42851	9.7037e-06	5.49696e-05	cyclase family protein
DR93_RS03540	-1.41443	1.11586e-05	6.28599e-05	tpiA; triose-phosphate isomerase
DR93_RS03545	-1.39954	1.40148e-05	7.72337e-05	tal; transaldolase
DR93_RS03560	-1.51394	1.59514e-06	1.01902e-05	dnaG; DNA primase
DR93_RS03870	-1.01421	0.00307702	0.00914984	priB; primosomal replication protein N
DR93_RS03910	-1.73125	3.48607e-08	2.95691e-07	YgiW/YdeI family stress tolerance OB fold protein
DR93_RS03945	-1.84308	5.6494e-09	5.40424e-08	yidD; membrane protein insertion efficiency factor YidD
DR93_RS03950	-2.13823	3.60069e-12	4.77268e-11	rnpA; ribonuclease P protein component
DR93_RS03955	-1.1904	0.000326996	0.00126555	rpmH; 50S ribosomal protein L34
DR93_RS03975	-1.00978	0.00374746	0.0107629	class I SAM-dependent methyltransferase
DR93_RS04005	-1.00184	0.0108019	0.0266175	radC; DNA repair protein RadC
DR93_RS04010	-1.14971	0.000520222	0.00187391	rpmB; 50S ribosomal protein L28
DR93_RS04015	-1.372	2.12496e-05	0.000110782	rpmG; 50S ribosomal protein L33
DR93_RS04105	-3.22963	4.82622e-18	1.09973e-16	alternative ribosome-rescue factor A
DR93_RS04170	-1.29436	6.7675e-05	0.00030635	pnp; polyribonucleotide nucleotidyltransferase
DR93_RS04175	-1.36564	2.30314e-05	0.000118247	nlpI; lipoprotein NlpI
DR93_RS04180	-1.29662	7.4439e-05	0.000331785	DEAD/DEAH box helicase
DR93_RS04210	-1.77313	8.29222e-09	7.71405e-08	co-chaperone GroES
DR93_RS04345	-1.3442	3.4479e-05	0.000167682	hemin ABC transporter substrate-binding protein
DR93_RS04430	-1.01535	0.00318803	0.00942468	PTS mannitol transporter subunit IICBA
DR93_RS04450	-1.31036	6.4381e-05	0.000294065	_
DR93_RS04525	-1.20088	0.000492958	0.00178841	ybeY; rRNA maturation RNase YbeY
DR93_RS04530	-1.58384	3.17807e-07	2.33519e-06	DUF5358 family protein
DR93_RS04540	-1.01678	0.00463661	0.0128107	DUF5363 family protein
DR93_RS04590	-1.20641	0.000258969	0.00102177	corC; CNNM family magnesium/cobalt transport protein CorC
DR93_RS04595	-1.43261	8.6293e-06	4.92964e-05	lnt; apolipoprotein N-acyltransferase
DR93_RS04605	-1.15322	0.000557715	0.00199831	rfbB; dTDP-glucose 4,6-dehydratase
DR93_RS04610	-1.46692	4.41163e-06	2.60311e-05	pepB; aminopeptidase PepB
DR93_RS04615	-1.66561	1.25331e-07	9.66428e-07	ndk; nucleoside-diphosphate kinase
DR93_RS04620	-2.82206	2.33032e-20	5.98215e-19	metK; methionine adenosyltransferase
DR93_RS04625	-3.6336	1.58882e-28	6.83901e-27	SprT family zinc-dependent metalloprotease
DR93_RS04630	-1.62943	2.07846e-07	1.56696e-06	outer membrane beta-barrel protein
DR93_RS04750	-1.46136	4.37838e-06	2.5963e-05	miaB; tRNA (N6-isopentenyl adenosine(37)-C2)-methylthiotransferase MiaB
DR93_RS04760	-2.22799	3.59083e-13	5.20157e-12	nicotinate phosphoribosyltransferase
DR93_RS04830	-1.1809	0.000413753	0.00153399	Na+/H+ antiporter family protein
DR93_RS04855	-1.5137	3.70404e-06	2.22242e-05	isoprenylcysteine carboxyl methyltransferase family protein
DR93_RS04875	-1.31392	5.32127e-05	0.000249804	YebC/PmpR family DNA-binding transcriptional regulator
DR93_RS04880	-1.4071	1.14699e-05	6.44349e-05	hypothetical protein
DR93_RS04885	-1.85166	5.41347e-09	5.20309e-08	ruvC; crossover junction endodeoxyribonuclease RuvC
DR93_RS04950	-1.30497	6.28383e-05	0.000287666	_
DR93_RS04955	-1.46786	3.85807e-06	2.30801e-05	_
DR93_RS04960	-1.2207	0.000830452	0.00282497	_
DR93_RS04965	-1.29762	0.000228875	0.000919126	type II secretion system GspH family protein
DR93_RS04970	-1.65514	1.14169e-06	7.42099e-06	type II secretion system protein J
DR93_RS05050	-1.46521	0.000274271	0.00107795	_
DR93_RS05075	-1.0631	0.00179145	0.0055382	peptidylprolyl isomerase
DR93_RS05080	-1.54758	1.26523e-06	8.14566e-06	peptidylprolyl isomerase
DR93_RS05090	-1.14442	0.000810588	0.00276281	hypothetical protein
DR93_RS05110	-1.79312	7.32768e-09	6.91188e-08	purA; adenylosuccinate synthase
DR93_RS05180	-1.79671	7.80752e-09	7.29661e-08	long-chain fatty acid--CoA ligase
DR93_RS05235	-1.36858	1.93551e-05	0.000102036	_
DR93_RS05265	-2.97838	2.21738e-21	6.24563e-20	hutX; heme utilization cystosolic carrier protein HutX
DR93_RS05295	-1.09682	0.00113544	0.00364925	rlmKL; bifunctional 23S rRNA (guanine(2069)-N(7))-methyltransferase RlmK/23S rRNA (guanine(2445)-N(2))-methyltransferase RlmL
DR93_RS05300	-1.55138	1.03594e-06	6.82108e-06	csy1; type I-F CRISPR-associated protein Csy1
DR93_RS05305	-1.50806	2.34275e-06	1.46639e-05	csy2; type I-F CRISPR-associated protein Csy2
DR93_RS05310	-1.63192	2.19368e-07	1.63558e-06	csy3; type I-F CRISPR-associated protein Csy3
DR93_RS05315	-1.11624	0.000946037	0.00316073	cas6f; type I-F CRISPR-associated endoribonuclease Cas6/Csy4
DR93_RS05320	-2.12099	6.3037e-12	8.04019e-11	cas1f; type I-F CRISPR-associated endonuclease Cas1f
DR93_RS05325	-1.65919	1.23022e-07	9.52243e-07	cas3f; type I-F CRISPR-associated helicase Cas3f
DR93_RS05340	-1.59219	4.16074e-07	2.97357e-06	suhB; inositol-1-monophosphatase
DR93_RS05350	-2.11342	4.00011e-12	5.26768e-11	iscR; Fe-S cluster assembly transcriptional regulator IscR
DR93_RS05355	-1.47045	2.49548e-06	1.55718e-05	IscS subfamily cysteine desulfurase
DR93_RS05360	-1.64676	1.06871e-07	8.43323e-07	iscU; Fe-S cluster assembly scaffold IscU
DR93_RS05365	-1.33929	2.9658e-05	0.000148509	iscA; iron-sulfur cluster assembly protein IscA
DR93_RS05370	-1.54473	8.63317e-07	5.77824e-06	hscB; Fe-S protein assembly co-chaperone HscB
DR93_RS05435	-1.07462	0.00112149	0.0036214	grpE; nucleotide exchange factor GrpE
DR93_RS05455	-1.05028	0.00186316	0.00571632	fabB; beta-ketoacyl-ACP synthase I
DR93_RS05480	-1.76735	5.77403e-07	4.02396e-06	aspartate aminotransferase family protein
DR93_RS05495	-1.70538	4.2757e-08	3.56836e-07	rplU; 50S ribosomal protein L21
DR93_RS05500	-1.25485	0.000113841	0.00049121	rpmA; 50S ribosomal protein L27
DR93_RS05505	-2.22755	4.25299e-13	6.11707e-12	DMT family transporter
DR93_RS05510	-1.63006	2.48321e-07	1.84467e-06	DMT family transporter
DR93_RS05515	-1.48	3.58644e-06	2.16467e-05	cgtA; Obg family GTPase CgtA
DR93_RS05520	-2.62945	6.54989e-18	1.47591e-16	fur; ferric iron uptake transcriptional regulator
DR93_RS05525	-1.99664	7.82099e-11	8.76297e-10	fldA; flavodoxin FldA
DR93_RS05530	-1.68613	5.92864e-08	4.88751e-07	ybfE; LexA regulated protein
DR93_RS05645	-2.0684	1.70372e-11	2.05917e-10	thiB; thiamine ABC transporter substrate binding subunit
DR93_RS05650	-1.24658	0.000152502	0.000636366	thiP; thiamine/thiamine pyrophosphate ABC transporter permease ThiP
DR93_RS05655	-1.21379	0.000249501	0.000993463	thiQ; thiamine ABC transporter ATP-binding protein
DR93_RS05710	-1.34155	3.32034e-05	0.000162648	porin
DR93_RS05735	-1.23448	0.000197159	0.000802888	methylglyoxal synthase
DR93_RS05755	-1.28819	8.36441e-05	0.00036877	metal ABC transporter permease
DR93_RS05760	-1.34559	3.13321e-05	0.000154979	ATP-binding cassette domain-containing protein
DR93_RS05765	-1.10201	0.00101956	0.00337304	metal ABC transporter substrate-binding protein
DR93_RS05770	-2.51924	1.96404e-16	3.86705e-15	TusE/DsrC/DsvC family sulfur relay protein
DR93_RS05780	-2.51649	1.19666e-06	7.72873e-06	_
DR93_RS05860	-1.31336	5.90116e-05	0.000273052	metE; 5-methyltetrahydropteroyltriglutamate-- homocysteine S-methyltransferase
DR93_RS05890	-1.6928	9.67884e-08	7.72783e-07	calcium/sodium antiporter
DR93_RS05895	-1.52973	1.17951e-05	6.60788e-05	_
DR93_RS05935	-1.04128	0.00372597	0.0107181	pstS; phosphate ABC transporter substrate-binding protein PstS
DR93_RS05965	-1.6964	5.53236e-08	4.57944e-07	hypothetical protein
DR93_RS06050	-1.7741	1.24007e-08	1.10301e-07	map; type I methionyl aminopeptidase
DR93_RS06055	-1.32938	4.37572e-05	0.000207821	glnD; bifunctional uridylyltransferase/uridylyl-removing protein GlnD
DR93_RS06080	-1.28878	8.93541e-05	0.000391382	_
DR93_RS06085	-1.57341	6.78195e-07	4.61537e-06	_
DR93_RS06090	-2.4438	1.42825e-14	2.39379e-13	_
DR93_RS06100	-1.36858	1.93551e-05	0.000102036	_
DR93_RS06140	-1.00601	0.00351793	0.0101869	elongation factor P hydroxylase
DR93_RS06145	-1.26003	0.000118523	0.000509246	ABC transporter ATP-binding protein
DR93_RS06210	-1.78041	9.93995e-09	9.08028e-08	fabA; bifunctional 3-hydroxydecanoyl-ACP dehydratase/trans-2-decenoyl-ACP isomerase
DR93_RS06375	-1.13399	0.000713803	0.00247029	sspA; stringent starvation protein A
DR93_RS06390	-1.10204	0.00115868	0.00371805	KpsF/GutQ family sugar isomerase
DR93_RS06410	-1.28462	0.000134875	0.000565138	sodium:alanine symporter family protein
DR93_RS06440	-1.02013	0.0031354	0.00928262	torA; trimethylamine-N-oxide reductase TorA
DR93_RS06450	-1.63352	2.59145e-07	1.91805e-06	thiI; tRNA 4-thiouridine(8) synthase ThiI
DR93_RS06460	-1.03162	0.00331039	0.00972968	msrP; protein-methionine-sulfoxide reductase catalytic subunit MsrP
DR93_RS06505	-1.15037	0.000602415	0.00213211	ppc; phosphoenolpyruvate carboxylase
DR93_RS06550	-1.37781	1.78985e-05	9.60269e-05	prfA; peptide chain release factor 1
DR93_RS06590	-1.00799	0.00334501	0.00978886	aroG; 3-deoxy-7-phosphoheptulonate synthase AroG
DR93_RS06600	-1.67392	3.96098e-07	2.84853e-06	cytosine deaminase
DR93_RS06610	-1.25269	0.000139942	0.000585161	transcriptional regulator GcvA
DR93_RS06635	-1.3487	3.00801e-05	0.000149909	cydD; cysteine/glutathione ABC transporter permease/ATP-binding protein CydD
DR93_RS06650	-1.61366	6.3831e-07	4.40303e-06	can; carbonate dehydratase
DR93_RS06655	-1.02411	0.00247864	0.0074802	TonB-dependent hemoglobin/transferrin/lactoferrin family receptor
DR93_RS06660	-1.44941	3.688e-05	0.000178503	trpA; tryptophan synthase subunit alpha
DR93_RS06665	-1.33436	0.000261639	0.0010303	trpB; tryptophan synthase subunit beta
DR93_RS06690	-1.36763	0.000131911	0.000555012	aminodeoxychorismate/anthranilate synthase component II
DR93_RS06695	-2.5236	1.23467e-14	2.08659e-13	anthranilate synthase component 1
DR93_RS06705	-1.71954	3.4993e-08	2.95691e-07	OmpA family protein
DR93_RS06745	-2.40408	4.18158e-14	6.58008e-13	sulfite exporter TauE/SafE family protein
DR93_RS06760	-1.28083	0.000111719	0.000483084	Crp/Fnr family transcriptional regulator
DR93_RS06775	-1.90181	6.40888e-10	6.56425e-09	infC; translation initiation factor IF-3
DR93_RS06830	-1.15995	0.0151405	0.035441	hypothetical protein
DR93_RS06870	-1.32626	0.0166962	0.0383031	DNA-binding protein
DR93_RS06885	-1.03467	0.00292847	0.00875159	hypothetical protein
DR93_RS06905	-1.32878	0.00132065	0.00419794	transglycosylase SLT domain-containing protein
DR93_RS10825	-1.42043	0.00422599	0.0118374	hypothetical protein
DR93_RS06955	-1.14561	0.0104133	0.0258484	DUF2190 family protein
DR93_RS07085	-1.06907	0.00198992	0.00608682	phage holin family protein
DR93_RS07090	-1.36142	3.19311e-05	0.000157558	hypothetical protein
DR93_RS07155	-1.03538	0.00325291	0.00959293	NlpC/P60 family protein
DR93_RS07170	-1.11586	0.000950078	0.00316901	hypothetical protein
DR93_RS07180	-1.94625	5.57562e-10	5.76906e-09	ClbS/DfsB family four-helix bundle protein
DR93_RS07185	-1.08277	0.00153962	0.00482541	TIGR01621 family pseudouridine synthase
DR93_RS07200	-1.29009	6.93318e-05	0.000313151	accD; acetyl-CoA carboxylase, carboxyltransferase subunit beta
DR93_RS07215	-1.20176	0.000253236	0.0010011	rplY; 50S ribosomal protein L25
DR93_RS07220	-1.3827	1.77087e-05	9.55137e-05	DedA family protein
DR93_RS07270	-1.01158	0.00382037	0.0108832	riboflavin synthase
DR93_RS07295	-1.40744	1.20056e-05	6.70727e-05	cold-shock protein
DR93_RS07300	-1.07776	0.00157194	0.00491202	tehB; SAM-dependent methyltransferase TehB
DR93_RS07305	-1.22361	0.000309475	0.00120463	hypothetical protein
DR93_RS07345	-1.21606	0.000344383	0.00132275	3-deoxy-7-phosphoheptulonate synthase
DR93_RS07350	-1.2606	0.000123528	0.000524834	ftnA; non-heme ferritin
DR93_RS07355	-1.18265	0.000405992	0.00151074	ftnA; non-heme ferritin
DR93_RS07360	-1.29211	7.20094e-05	0.000322373	FNR family transcription factor
DR93_RS07385	-1.30463	0.000159621	0.000664705	hypothetical protein
DR93_RS07425	-1.71915	3.95369e-08	3.31326e-07	divalent metal cation transporter
DR93_RS07430	-1.69723	5.36918e-07	3.75473e-06	_
DR93_RS07465	-1.43883	1.28284e-05	7.10819e-05	30S ribosomal protein S12 methylthiotransferase accessory protein YcaO
DR93_RS07570	-1.03573	0.00293014	0.00875159	AEC family transporter
DR93_RS07675	-2.01547	8.8185e-11	9.77263e-10	NAD(P)H-dependent oxidoreductase
DR93_RS07715	-1.66295	1.15242e-07	9.02358e-07	TonB-dependent hemoglobin/transferrin/lactoferrin family receptor
DR93_RS07720	-1.0469	0.00291867	0.00874307	modC; molybdenum ABC transporter ATP-binding protein ModC
DR93_RS07725	-1.0588	0.00346905	0.0100936	modB; molybdate ABC transporter permease subunit
DR93_RS07730	-1.15309	0.000595797	0.00211237	modA; molybdate ABC transporter substrate-binding protein
DR93_RS07760	-1.26054	0.000133679	0.000561286	nrdR; transcriptional regulator NrdR
DR93_RS07800	-1.10405	0.00109759	0.00357758	truB; tRNA pseudouridine(55) synthase TruB
DR93_RS07805	-1.08131	0.00143257	0.0045253	rbfA; 30S ribosome-binding factor RbfA
DR93_RS07815	-1.73984	2.16271e-08	1.85062e-07	infB; translation initiation factor IF-2
DR93_RS07820	-2.38576	4.95131e-15	8.65625e-14	nusA; transcription termination factor NusA
DR93_RS07825	-2.61238	2.11477e-17	4.51447e-16	rimP; ribosome maturation factor RimP
DR93_RS07935	-1.03996	0.00245072	0.00740694	grxD; Grx4 family monothiol glutaredoxin
DR93_RS07940	-1.22869	0.000214354	0.000869421	YgcG family protein
DR93_RS07945	-1.37778	2.64231e-05	0.000133965	TPM domain-containing protein
DR93_RS07950	-1.79334	1.00672e-08	9.15527e-08	LemA family protein
DR93_RS07975	-1.26495	0.000119563	0.000511549	selD; selenide, water dikinase SelD
DR93_RS08060	-1.41151	2.70339e-05	0.00013672	TonB-dependent receptor plug domain-containing protein
DR93_RS08070	-3.25269	4.02937e-26	1.57145e-24	speF; ornithine decarboxylase SpeF
DR93_RS08075	-2.30265	6.13763e-14	9.50161e-13	potE; putrescine-ornithine antiporter
DR93_RS08125	-1.09531	0.00113035	0.00363867	DNA starvation/stationary phase protection protein
DR93_RS08130	-1.92516	4.07017e-10	4.29912e-09	valine--tRNA ligase
DR93_RS08135	-1.87322	2.238e-09	2.21398e-08	hypothetical protein
DR93_RS08145	-1.14306	0.000659219	0.00230499	DIP1984 family protein
DR93_RS08150	-1.00205	0.00375217	0.0107629	DNA polymerase III subunit chi
DR93_RS08185	-1.6774	8.46814e-08	6.84199e-07	manA; mannose-6-phosphate isomerase, class I
DR93_RS08190	-1.57761	6.42572e-07	4.416e-06	DUF986 family protein
DR93_RS08195	-1.05926	0.00185497	0.00569981	porin
DR93_RS08200	-1.25626	0.000124546	0.000527306	PTS mannose transporter subunit IID
DR93_RS08205	-1.3089	5.5955e-05	0.000260268	PTS mannose/fructose/sorbose transporter subunit IIC
DR93_RS08210	-1.57101	6.09531e-07	4.23332e-06	manX; PTS mannose transporter subunit IIAB
DR93_RS08245	-1.63345	1.93102e-07	1.46671e-06	gyrA; DNA topoisomerase (ATP-hydrolyzing) subunit A
DR93_RS08250	-2.37603	2.60414e-11	3.10659e-10	SirB2 family protein
DR93_RS08365	-1.20596	0.000234971	0.000941743	dksA; RNA polymerase-binding protein DksA
DR93_RS08370	-1.29802	7.00243e-05	0.000314877	pcnB; polynucleotide adenylyltransferase PcnB
DR93_RS08375	-1.72287	5.274e-07	3.70093e-06	folK; 2-amino-4-hydroxy-6- hydroxymethyldihydropteridine diphosphokinase
DR93_RS08380	-1.1808	0.000377293	0.00142486	homoserine O-acetyltransferase
DR93_RS08405	-1.2009	0.000311803	0.00121137	Na+/H+ antiporter NhaC family protein
DR93_RS08415	-1.45921	4.94486e-06	2.89831e-05	purU; formyltetrahydrofolate deformylase
DR93_RS08500	-1.04243	0.00349223	0.010132	modF; molybdate ABC transporter ATP-binding protein ModF
DR93_RS08535	-1.51863	1.59787e-06	1.01902e-05	ptsI; phosphoenolpyruvate-protein phosphotransferase PtsI
DR93_RS08540	-1.93908	3.44665e-10	3.65958e-09	ptsH; phosphocarrier protein Hpr
DR93_RS08570	-1.02805	0.00263639	0.00793263	N-acetylmuramoyl-L-alanine amidase
DR93_RS08655	-1.36858	1.93551e-05	0.000102036	_
DR93_RS08700	-1.57709	7.18045e-07	4.85399e-06	DUF4850 domain-containing protein
DR93_RS08705	-1.26396	0.000123704	0.000524834	pdxY; pyridoxal kinase PdxY
DR93_RS08785	-1.14034	0.000603882	0.00213358	MBL fold metallo-hydrolase
DR93_RS08840	-1.99895	6.80964e-11	7.71506e-10	extracellular solute-binding protein
DR93_RS08945	-1.07294	0.00157483	0.00491347	ABC transporter ATP-binding protein
DR93_RS08950	-1.06662	0.00183274	0.00564007	dppD; dipeptide ABC transporter ATP-binding protein
DR93_RS08960	-1.18386	0.000359707	0.00136864	ABC transporter permease subunit
DR93_RS08965	-1.90059	8.20324e-10	8.2767e-09	ABC transporter substrate-binding protein
DR93_RS08980	-2.90807	2.74125e-20	6.94907e-19	yegQ; tRNA 5-hydroxyuridine modification protein YegQ
DR93_RS09055	-1.30392	0.000127531	0.000538817	type B 50S ribosomal protein L31
DR93_RS09125	-1.55476	2.19274e-06	1.38102e-05	_
DR93_RS09215	-1.38364	1.79709e-05	9.61609e-05	dsbC; bifunctional protein-disulfide isomerase/oxidoreductase DsbC
DR93_RS09270	-1.46863	3.34992e-06	2.02795e-05	murA; UDP-N-acetylglucosamine 1-carboxyvinyltransferase
DR93_RS09275	-1.6631	1.19258e-07	9.26648e-07	BolA family transcriptional regulator
DR93_RS09280	-1.77799	9.46271e-09	8.68343e-08	lipid asymmetry maintenance protein MlaB
DR93_RS09285	-2.4406	8.25247e-16	1.54963e-14	mlaC; phospholipid-binding protein MlaC
DR93_RS09290	-2.69536	9.17052e-19	2.16254e-17	mlaD; outer membrane lipid asymmetry maintenance protein MlaD
DR93_RS09295	-1.1894	0.000362778	0.00137774	mlaE; lipid asymmetry maintenance ABC transporter permease subunit MlaE
DR93_RS09300	-1.3591	2.96417e-05	0.000148509	mlaF; phospholipid ABC transporter ATP-binding protein MlaF
DR93_RS09350	-1.10475	0.0010253	0.0033865	pth; aminoacyl-tRNA hydrolase
DR93_RS09355	-1.26904	9.42982e-05	0.000409501	ychF; redox-regulated ATPase YchF
DR93_RS09360	-1.05204	0.00343198	0.0100001	basic amino acid/polyamine antiporter
DR93_RS09380	-1.8356	1.41121e-08	1.23359e-07	alkylphosphonate utilization protein
DR93_RS09425	-1.076	0.00143776	0.00453465	iron-containing alcohol dehydrogenase
DR93_RS09495	-1.2217	0.000227423	0.000915108	ftsL; cell division protein FtsL
DR93_RS09515	-1.56444	7.08772e-07	4.80732e-06	Fe(3+) dicitrate ABC transporter substrate-binding protein FecB
DR93_RS09525	-1.01423	0.00356126	0.0102735	fecD; Fe(3+) dicitrate ABC transporter permease subunit FecD
DR93_RS09530	-1.19339	0.000371375	0.00140629	fecE; Fe(3+) dicitrate ABC transporter ATP-binding protein FecE
DR93_RS09550	-1.18296	0.000502986	0.00181828	lysine/arginine/ornithine ABC transporter substrate-binding protein
DR93_RS09555	-1.08101	0.00202247	0.00616777	artP; arginine ABC transporter ATP-binding protein ArtP
DR93_RS09575	-1.1049	0.0011231	0.0036214	ribosome-associated protein
DR93_RS09670	-1.18777	0.0003362	0.00129622	der; ribosome biogenesis GTPase Der
DR93_RS09690	-1.23129	0.000191902	0.000787806	lpxH; UDP-2,3-diacylglucosamine diphosphatase
DR93_RS09695	-1.19096	0.000399905	0.00149632	DUF2301 domain-containing membrane protein
DR93_RS09700	-1.23253	0.000169575	0.000701833	efp; elongation factor P
DR93_RS09760	-1.44488	1.07927e-05	6.09681e-05	coaE; dephospho-CoA kinase
DR93_RS09790	-1.22487	0.000220617	0.000891258	rppH; RNA pyrophosphohydrolase
DR93_RS09880	-1.19003	0.000335584	0.00129622	grcA; autonomous glycyl radical cofactor GrcA
DR93_RS09885	-1.12237	0.000760173	0.00261293	lepA; translation elongation factor 4
DR93_RS09955	-1.35007	5.25808e-05	0.00024741	iron ABC transporter permease
DR93_RS09985	-1.16447	0.000771012	0.00264124	YchE family NAAT transporter
DR93_RS09990	-1.02658	0.00331016	0.00972968	gdhA; NADP-specific glutamate dehydrogenase
DR93_RS09995	-1.68981	8.39907e-07	5.64017e-06	HugZ family protein
DR93_RS10000	-1.23315	0.000281418	0.0011039	ABC transporter ATP-binding protein/permease
DR93_RS10040	-2.95271	2.25611e-22	6.44422e-21	catalase
DR93_RS10105	-1.14628	0.000551385	0.00197913	upp; uracil phosphoribosyltransferase
DR93_RS10270	-1.09477	0.00122391	0.00391498	bifunctional tRNA (adenosine(37)-C2)-methyltransferase TrmG/ribosomal RNA large subunit methyltransferase RlmN
DR93_RS10335	-1.61172	2.18444e-07	1.6347e-06	OmpH family outer membrane protein
DR93_RS10360	-1.01588	0.00337734	0.00986924	ispC; 1-deoxy-D-xylulose-5-phosphate reductoisomerase
DR93_RS10375	-1.2973	8.3646e-05	0.00036877	pyrH; UMP kinase
DR93_RS10425	-1.34851	3.00853e-05	0.000149909	clpP; ATP-dependent Clp endopeptidase proteolytic subunit ClpP
DR93_RS10430	-2.15381	1.89485e-12	2.56183e-11	tig; trigger factor
DR93_RS10435	-2.87142	6.73392e-21	1.79689e-19	lysM; peptidoglycan-binding protein LysM
DR93_RS10565	-1.74299	0.000973848	0.00323764	_
